# Supplementary material for: Attribution of Foodborne Illnesses, Hospitalizations, and Deaths to Food Commodities by using Outbreak Data, United States, 1998–2008
Source: Emerg Infect Dis. 2013 Mar;19(3):407–15. doi: 10.3201/eid1903.111866 (PMC3647642; doi:10.3201/eid1903.111866)
Supplement: Technical Appendix 3 — Foodborne disease outbreaks attributed to each food commodity, by etiologic agent and number of commodities, United States, 1998–2008. [file 11-1866-Techapp-s3.xls]

## Sheet: Technical Appendix 3
Technical Appendix 3. Foodborne disease outbreaks attributed to each food commodity, by etiologic agent and number of commodities, using outbreak data from 1998 through 2008 (N=4,589)
				Confirmed or Suspected				Commodity
Etiologic agent		Year	Illnesses	Etiology	Vehicle	No. comm-odities		Fish	Crus-tacean	Mollusk	Dairy	Eggs	Beef	Game	Pork	Poultry	Grains-Beans	Oils-Sugars	Fruits-Nuts	Fungi	Leafy	Root	Sprout	Vine
Bacterial	B. cereus	2005	16	Suspected	Confirmed	1		.	.	.	.	.	.	.	.	.	X	.	.	.	.	.	.	.
Bacterial	B. cereus	2005	6	Suspected	Confirmed	5		.	.	.	.	X	.	.	.	.	X	X	.	.	X	X	.	.
Bacterial	B. cereus	1999	6	Suspected	Suspected	1		X	.	.	.	.	.	.	.	.	.	.	.	.	.	.	.	.
Bacterial	B. cereus	1999	2	Suspected	Suspected	1		.	.	.	.	.	.	.	.	.	X	.	.	.	.	.	.	.
Bacterial	B. cereus	1999	61	Suspected	Confirmed	4		X	.	.	X	X	.	.	.	.	.	.	.	.	.	X	.	.
Bacterial	B. cereus	1999	56	Suspected	Confirmed	1		.	.	.	.	.	X	.	.	.	.	.	.	.	.	.	.	.
Bacterial	B. cereus	1999	4	Confirmed	Confirmed	6		.	.	.	X	.	X	X	X	X	.	.	.	.	.	X	.	.
Bacterial	B. cereus	1999	4	Confirmed	Confirmed	1		.	.	.	.	.	.	.	.	.	X	.	.	.	.	.	.	.
Bacterial	B. cereus	1999	4	Confirmed	Suspected	1		.	.	.	.	.	.	.	.	.	X	.	.	.	.	.	.	.
Bacterial	B. cereus	1999	2	Confirmed	Suspected	5		.	.	.	X	.	X	.	.	.	X	.	.	.	X	.	.	X
Bacterial	B. cereus	1999	2	Confirmed	Suspected	2		.	.	.	X	.	.	.	.	X	.	.	.	.	.	.	.	.
Bacterial	B. cereus	1999	2	Suspected	Suspected	1		.	.	.	.	.	.	.	.	X	.	.	.	.	.	.	.	.
Bacterial	B. cereus	1998	2	Suspected	Suspected	1		.	.	.	.	.	.	.	X	.	.	.	.	.	.	.	.	.
Bacterial	B. cereus	1998	2	Suspected	Suspected	1		.	.	.	.	.	.	.	.	X	.	.	.	.	.	.	.	.
Bacterial	B. cereus	1998	2	Suspected	Suspected	3		.	.	.	X	.	.	.	.	.	.	.	X	.	.	.	.	X
Bacterial	B. cereus	1998	2	Suspected	Suspected	5		.	.	.	.	X	.	.	.	.	X	X	.	.	X	X	.	.
Bacterial	B. cereus	1998	8	Suspected	Suspected	2		.	.	.	.	.	.	.	.	X	X	.	.	.	.	.	.	.
Bacterial	B. cereus	1998	2	Suspected	Suspected	4		.	.	.	.	.	X	.	.	X	X	.	.	.	.	.	.	X
Bacterial	B. cereus	1998	7	Suspected	Suspected	6		.	.	.	.	X	.	.	.	X	X	X	.	.	X	X	.	.
Bacterial	B. cereus	1998	3	Suspected	Suspected	1		.	.	.	.	.	.	.	.	.	X	.	.	.	.	.	.	.
Bacterial	B. cereus	1998	2	Suspected	Suspected	1		.	.	.	.	.	.	.	.	.	.	.	.	.	.	X	.	.
Bacterial	B. cereus	1998	2	Suspected	Suspected	3		.	.	.	X	X	.	.	.	.	.	.	.	.	.	X	.	.
Bacterial	B. cereus	1998	50	Suspected	Suspected	5		.	.	.	.	.	.	.	.	X	X	.	.	.	X	X	.	X
Bacterial	B. cereus	1998	43	Suspected	Suspected	2		.	.	.	.	.	.	.	X	.	X	.	.	.	.	.	.	.
Bacterial	B. cereus	1998	15	Suspected	Confirmed	2		.	.	.	X	.	.	.	.	.	.	.	.	.	.	X	.	.
Bacterial	B. cereus	1998	2	Suspected	Suspected	2		.	.	.	.	X	.	.	.	.	X	.	.	.	.	.	.	.
Bacterial	B. cereus	1998	5	Suspected	Suspected	1		.	.	.	.	.	.	.	.	X	.	.	.	.	.	.	.	.
Bacterial	B. cereus	1999	8	Confirmed	Confirmed	4		.	.	.	.	X	.	.	.	.	.	X	.	.	X	X	.	.
Bacterial	B. cereus	1999	4	Suspected	Suspected	2		.	X	.	.	.	.	.	.	.	X	.	.	.	.	.	.	.
Bacterial	B. cereus	1998	5	Suspected	Suspected	3		.	.	.	.	.	.	.	.	.	X	X	.	.	.	.	.	X
Bacterial	B. cereus	1998	2	Suspected	Suspected	1		.	.	.	.	.	.	.	.	.	X	.	.	.	.	.	.	.
Bacterial	B. cereus	1999	52	Suspected	Confirmed	2		.	.	.	.	.	.	.	.	X	X	.	.	.	.	.	.	.
Bacterial	B. cereus	2000	18	Confirmed	Confirmed	5		.	.	.	.	X	.	.	.	.	X	X	.	.	X	X	.	.
Bacterial	B. cereus	2000	4	Suspected	Suspected	1		.	.	.	.	.	.	.	.	.	X	.	.	.	.	.	.	.
Bacterial	B. cereus	2000	2	Suspected	Suspected	1		.	.	.	.	.	.	.	.	.	X	.	.	.	.	.	.	.
Bacterial	B. cereus	2000	4	Suspected	Suspected	1		.	.	.	.	.	.	.	.	.	.	.	.	.	.	.	.	X
Bacterial	B. cereus	2000	10	Suspected	Suspected	5		.	.	.	.	X	.	.	.	.	X	X	.	.	X	X	.	.
Bacterial	B. cereus	2000	4	Suspected	Suspected	1		.	.	.	.	.	.	.	.	.	X	.	.	.	.	.	.	.
Bacterial	B. cereus	2000	2	Suspected	Suspected	3		.	.	.	.	.	X	.	.	X	X	.	.	.	.	.	.	.
Bacterial	B. cereus	2000	3	Confirmed	Suspected	4		.	.	.	X	X	.	.	.	.	.	.	.	.	.	X	.	X
Bacterial	B. cereus	2000	3	Confirmed	Confirmed	1		X	.	.	.	.	.	.	.	.	.	.	.	.	.	.	.	.
Bacterial	B. cereus	2000	6	Suspected	Suspected	4		.	.	.	.	X	.	.	.	X	X	X	.	.	.	.	.	.
Bacterial	B. cereus	2000	10	Confirmed	Confirmed	5		.	.	.	.	X	.	.	.	.	X	X	.	.	X	X	.	.
Bacterial	B. cereus	2000	2	Confirmed	Suspected	1		.	.	.	.	.	.	.	.	.	X	.	.	.	.	.	.	.
Bacterial	B. cereus	2000	3	Suspected	Suspected	2		.	.	.	.	.	.	.	.	.	.	.	.	.	.	X	.	X
Bacterial	B. cereus	2000	2	Suspected	Suspected	4		.	.	.	.	.	.	.	.	X	X	.	.	.	X	.	.	X
Bacterial	B. cereus	2000	2	Suspected	Suspected	1		.	.	.	.	.	.	.	.	.	X	.	.	.	.	.	.	.
Bacterial	B. cereus	2000	4	Suspected	Suspected	1		.	.	.	.	.	.	.	.	.	.	.	.	.	.	X	.	.
Bacterial	B. cereus	2000	2	Suspected	Suspected	1		.	.	.	.	.	.	.	.	X	.	.	.	.	.	.	.	.
Bacterial	B. cereus	2000	4	Confirmed	Suspected	8		.	.	.	X	.	X	X	X	X	X	.	.	.	X	.	.	X
Bacterial	B. cereus	2000	3	Suspected	Suspected	1		.	.	.	.	.	.	.	.	.	X	.	.	.	.	.	.	.
Bacterial	B. cereus	2000	6	Suspected	Suspected	8		.	.	.	.	X	.	.	.	X	X	.	X	X	X	X	.	X
Bacterial	B. cereus	2000	2	Suspected	Suspected	2		.	.	.	X	X	.	.	.	.	.	.	.	.	.	.	.	.
Bacterial	B. cereus	2000	15	Confirmed	Confirmed	1		.	.	.	.	.	.	.	.	.	X	.	.	.	.	.	.	.
Bacterial	B. cereus	2000	2	Suspected	Suspected	1		.	.	.	.	.	.	.	.	.	X	.	.	.	.	.	.	.
Bacterial	B. cereus	2000	6	Suspected	Suspected	4		.	.	.	.	.	.	.	.	.	.	X	.	.	X	X	.	X
Bacterial	B. cereus	1998	118	Confirmed	Confirmed	1		.	X	.	.	.	.	.	.	.	.	.	.	.	.	.	.	.
Bacterial	B. cereus	1998	11	Confirmed	Confirmed	5		.	.	.	.	X	.	.	.	.	X	X	.	.	X	X	.	.
Bacterial	B. cereus	1998	6	Confirmed	Confirmed	5		.	.	.	.	X	.	.	.	.	X	X	.	.	X	X	.	.
Bacterial	B. cereus	1999	2	Suspected	Suspected	9		.	.	.	X	X	X	X	X	X	X	.	.	.	.	X	.	X
Bacterial	B. cereus	1998	19	Confirmed	Confirmed	2		.	.	.	.	.	X	.	.	X	.	.	.	.	.	.	.	.
Bacterial	B. cereus	1998	19	Confirmed	Confirmed	2		.	.	.	.	.	X	.	.	X	.	.	.	.	.	.	.	.
Bacterial	B. cereus	1999	7	Suspected	Suspected	1		.	.	.	.	.	.	.	.	X	.	.	.	.	.	.	.	.
Bacterial	B. cereus	1998	7	Confirmed	Confirmed	5		.	.	.	.	X	.	.	.	.	X	X	.	.	X	X	.	.
Bacterial	B. cereus	1999	2	Suspected	Suspected	10		.	.	.	X	X	X	.	.	.	.	X	X	X	X	X	X	X
Bacterial	B. cereus	1999	4	Suspected	Suspected	5		.	.	.	.	X	.	.	.	.	X	X	.	.	X	X	.	.
Bacterial	B. cereus	1998	25	Confirmed	Suspected	11		.	.	.	X	X	X	X	X	X	X	X	.	.	X	X	.	X
Bacterial	B. cereus	1998	2	Confirmed	Suspected	1		.	.	.	.	.	.	.	.	.	X	.	.	.	.	.	.	.
Bacterial	B. cereus	1999	2	Suspected	Suspected	2		.	.	.	.	.	.	.	.	.	X	X	.	.	.	.	.	.
Bacterial	B. cereus	1999	3	Suspected	Suspected	4		.	.	.	.	X	.	.	.	X	X	X	.	.	.	.	.	.
Bacterial	B. cereus	1999	2	Suspected	Suspected	2		.	.	.	.	X	.	.	.	.	X	.	.	.	.	.	.	.
Bacterial	B. cereus	1999	3	Suspected	Suspected	1		.	.	.	.	.	.	.	.	.	.	.	.	.	.	X	.	.
Bacterial	B. cereus	2001	3	Confirmed	Confirmed	6		.	.	.	.	.	.	.	.	.	X	X	X	.	X	X	.	X
Bacterial	B. cereus	2001	8	Confirmed	Suspected	5		.	.	.	.	X	.	.	.	.	X	X	.	.	X	X	.	.
Bacterial	B. cereus	2001	17	Confirmed	Confirmed	5		.	.	.	.	X	.	.	.	.	X	X	.	.	X	X	.	.
Bacterial	B. cereus	2001	2	Suspected	Suspected	4		.	.	.	.	X	.	.	.	X	X	X	.	.	.	.	.	.
Bacterial	B. cereus	2001	10	Suspected	Confirmed	7		.	.	.	X	X	.	.	.	.	.	X	X	.	X	X	.	X
Bacterial	B. cereus	2001	2	Suspected	Suspected	1		.	.	.	.	.	.	.	.	.	X	.	.	.	.	.	.	.
Bacterial	B. cereus	2002	6	Confirmed	Suspected	9		.	.	.	X	.	X	X	X	X	X	X	.	.	.	X	.	X
Bacterial	B. cereus	2001	5	Confirmed	Suspected	7		.	.	.	.	X	.	.	.	X	X	X	X	.	X	X	.	.
Bacterial	B. cereus	2002	2	Suspected	Suspected	1		.	.	.	.	.	.	.	.	.	X	.	.	.	.	.	.	.
Bacterial	B. cereus	2002	2	Suspected	Suspected	2		.	.	.	.	X	.	.	.	.	X	.	.	.	.	.	.	.
Bacterial	B. cereus	2002	3	Suspected	Confirmed	1		.	.	.	.	.	.	.	.	X	.	.	.	.	.	.	.	.
Bacterial	B. cereus	2002	2	Suspected	Suspected	1		.	.	.	.	.	.	.	.	.	X	.	.	.	.	.	.	.
Bacterial	B. cereus	2002	3	Suspected	Suspected	3		.	.	.	X	X	.	.	.	.	.	.	.	.	.	X	.	.
Bacterial	B. cereus	2002	2	Suspected	Suspected	1		.	.	.	.	.	.	.	.	.	X	.	.	.	.	.	.	.
Bacterial	B. cereus	2002	2	Suspected	Suspected	1		.	.	.	.	.	.	.	.	.	X	.	.	.	.	.	.	.
Bacterial	B. cereus	2002	2	Suspected	Confirmed	2		.	.	.	.	.	.	.	.	.	X	X	.	.	.	.	.	.
Bacterial	B. cereus	2001	2	Suspected	Confirmed	6		.	.	.	X	.	.	.	.	X	X	.	.	.	X	X	.	X
Bacterial	B. cereus	2001	10	Suspected	Suspected	1		.	.	.	.	.	.	.	.	.	X	.	.	.	.	.	.	.
Bacterial	B. cereus	2002	4	Suspected	Confirmed	6		.	.	.	.	X	.	.	.	X	X	X	.	.	X	X	.	.
Bacterial	B. cereus	2001	5	Suspected	Confirmed	5		.	.	.	X	.	.	.	.	X	X	.	.	.	.	X	.	X
Bacterial	B. cereus	2001	6	Suspected	Suspected	4		.	.	.	.	.	.	.	.	.	X	X	.	.	.	X	.	X
Bacterial	B. cereus	2001	4	Suspected	Suspected	7		.	.	.	.	.	X	X	X	X	X	X	.	.	.	X	.	.
Bacterial	B. cereus	2001	14	Suspected	Confirmed	1		.	.	.	.	.	X	.	.	.	.	.	.	.	.	.	.	.
Bacterial	B. cereus	2001	5	Suspected	Suspected	4		.	.	.	.	.	.	.	.	X	X	.	.	.	X	.	.	X
Bacterial	B. cereus	2001	2	Suspected	Suspected	7		.	.	.	X	.	X	.	X	.	X	.	.	X	.	X	.	X
Bacterial	B. cereus	2002	7	Suspected	Confirmed	1		.	.	.	.	.	.	.	.	.	X	.	.	.	.	.	.	.
Bacterial	B. cereus	2002	3	Suspected	Suspected	8		.	.	.	.	.	X	X	X	X	X	X	.	.	.	X	.	X
Bacterial	B. cereus	2002	8	Confirmed	Confirmed	5		.	.	.	.	X	.	.	.	.	X	X	.	.	X	X	.	.
Bacterial	B. cereus	2002	2	Confirmed	Confirmed	1		.	.	.	.	.	.	.	.	.	X	.	.	.	.	.	.	.
Bacterial	B. cereus	2002	2	Suspected	Suspected	4		.	X	.	X	.	.	.	.	.	X	.	.	.	.	X	.	.
Bacterial	B. cereus	2002	3	Confirmed	Confirmed	2		.	.	.	.	.	.	.	.	X	.	.	.	.	.	X	.	.
Bacterial	B. cereus	2002	8	Suspected	Confirmed	3		.	.	.	.	.	.	.	.	.	.	.	.	.	X	X	.	X
Bacterial	B. cereus	2002	8	Suspected	Suspected	3		.	.	.	X	.	.	.	X	.	X	.	.	.	.	.	.	.
Bacterial	B. cereus	2002	4	Suspected	Confirmed	5		.	.	.	.	.	.	.	.	X	X	X	.	.	X	X	.	.
Bacterial	B. cereus	2002	7	Suspected	Confirmed	3		.	.	.	X	X	.	.	.	.	.	.	.	.	.	X	.	.
Bacterial	B. cereus	2002	8	Confirmed	Confirmed	2		.	.	.	.	.	.	.	.	X	X	.	.	.	.	.	.	.
Bacterial	B. cereus	2003	4	Suspected	Suspected	1		.	.	.	.	.	.	.	.	.	X	.	.	.	.	.	.	.
Bacterial	B. cereus	2002	11	Confirmed	Confirmed	1		.	.	.	.	.	.	.	.	X	.	.	.	.	.	.	.	.
Bacterial	B. cereus	2002	4	Confirmed	Confirmed	1		.	.	.	.	.	.	.	.	X	.	.	.	.	.	.	.	.
Bacterial	B. cereus	2002	6	Suspected	Suspected	8		.	X	.	.	.	X	.	.	.	X	X	X	.	X	X	.	X
Bacterial	B. cereus	2003	5	Suspected	Confirmed	9		.	.	.	.	X	X	X	X	X	X	X	.	.	X	X	.	.
Bacterial	B. cereus	2003	3	Suspected	Suspected	5		.	.	.	.	X	.	.	.	.	X	X	.	.	X	X	.	.
Bacterial	B. cereus	2003	2	Suspected	Suspected	5		.	.	.	.	X	.	.	.	.	X	X	.	.	X	X	.	.
Bacterial	B. cereus	2003	42	Confirmed	Confirmed	1		.	.	.	.	.	.	.	.	.	.	.	.	.	.	X	.	.
Bacterial	B. cereus	2003	4	Suspected	Suspected	4		.	.	.	.	X	.	.	.	.	.	X	.	.	X	X	.	.
Bacterial	B. cereus	2003	3	Suspected	Suspected	6		.	.	.	X	X	.	.	.	.	.	X	.	.	X	X	.	X
Bacterial	B. cereus	2003	3	Suspected	Suspected	4		.	.	.	.	.	X	.	.	.	X	.	.	.	X	.	.	X
Bacterial	B. cereus	2003	3	Suspected	Suspected	1		.	.	.	.	.	.	.	.	.	X	.	.	.	.	.	.	.
Bacterial	B. cereus	2003	2	Suspected	Suspected	4		.	.	.	.	.	.	.	.	.	X	.	.	.	X	X	.	X
Bacterial	B. cereus	2003	15	Suspected	Suspected	1		.	.	.	.	.	.	.	.	.	X	.	.	.	.	.	.	.
Bacterial	B. cereus	2003	2	Suspected	Suspected	1		.	.	.	.	.	.	.	.	.	X	.	.	.	.	.	.	.
Bacterial	B. cereus	2003	9	Suspected	Suspected	5		.	.	.	.	X	.	.	.	.	X	X	.	.	X	X	.	.
Bacterial	B. cereus	2003	4	Suspected	Suspected	1		.	.	.	.	.	.	.	.	.	X	.	.	.	.	.	.	.
Bacterial	B. cereus	2003	8	Confirmed	Confirmed	1		.	.	.	.	.	.	.	.	.	X	.	.	.	.	.	.	.
Bacterial	B. cereus	2003	3	Suspected	Suspected	5		.	.	.	.	.	X	X	X	X	.	.	.	.	.	.	.	X
Bacterial	B. cereus	2004	3	Suspected	Suspected	2		.	.	.	.	.	.	.	X	X	.	.	.	.	.	.	.	.
Bacterial	B. cereus	2003	4	Suspected	Suspected	4		.	.	X	X	.	.	.	.	.	.	.	.	.	X	X	.	.
Bacterial	B. cereus	2004	3	Suspected	Confirmed	1		.	.	.	.	.	.	.	.	.	X	.	.	.	.	.	.	.
Bacterial	B. cereus	2004	3	Suspected	Suspected	1		.	.	.	.	.	.	.	.	X	.	.	.	.	.	.	.	.
Bacterial	B. cereus	2004	2	Suspected	Suspected	2		.	.	.	.	.	.	.	X	.	X	.	.	.	.	.	.	.
Bacterial	B. cereus	2004	26	Confirmed	Suspected	5		.	.	.	.	X	.	.	.	.	X	X	.	.	X	X	.	.
Bacterial	B. cereus	2004	3	Suspected	Suspected	1		.	.	.	.	.	.	.	.	.	X	.	.	.	.	.	.	.
Bacterial	B. cereus	2004	2	Suspected	Suspected	6		.	.	.	X	.	.	.	.	.	.	X	X	.	X	X	.	X
Bacterial	B. cereus	2004	11	Confirmed	Confirmed	1		.	.	.	.	.	.	.	.	X	.	.	.	.	.	.	.	.
Bacterial	B. cereus	2004	9	Suspected	Suspected	2		.	.	.	.	.	.	.	.	.	X	.	.	.	.	X	.	.
Bacterial	B. cereus	2004	56	Confirmed	Confirmed	3		.	.	.	.	.	.	.	.	X	X	.	.	.	.	X	.	.
Bacterial	B. cereus	2004	3	Suspected	Suspected	2		.	.	.	X	.	.	.	.	.	.	.	.	.	.	X	.	.
Bacterial	B. cereus	2004	3	Suspected	Suspected	2		.	.	.	.	.	X	.	.	X	.	.	.	.	.	.	.	.
Bacterial	B. cereus	2003	11	Confirmed	Confirmed	5		.	.	.	.	X	.	.	.	.	X	X	.	.	X	X	.	.
Bacterial	B. cereus	2004	43	Suspected	Confirmed	1		.	.	.	.	.	.	.	.	X	.	.	.	.	.	.	.	.
Bacterial	B. cereus	2004	3	Suspected	Suspected	1		.	.	.	.	.	.	.	.	.	X	.	.	.	.	.	.	.
Bacterial	B. cereus	2004	16	Suspected	Confirmed	1		.	.	.	.	.	.	.	.	X	.	.	.	.	.	.	.	.
Bacterial	B. cereus	2004	7	Suspected	Confirmed	5		.	.	.	.	X	.	.	.	.	X	X	.	.	X	X	.	.
Bacterial	B. cereus	2004	9	Suspected	Suspected	2		.	.	.	.	.	.	.	.	X	X	.	.	.	.	.	.	.
Bacterial	B. cereus	2004	7	Suspected	Suspected	2		.	.	.	.	X	.	.	.	.	X	.	.	.	.	.	.	.
Bacterial	B. cereus	2004	4	Confirmed	Confirmed	7		.	.	.	X	.	X	.	X	.	X	X	.	.	.	X	.	X
Bacterial	B. cereus	2001	8	Suspected	Suspected	5		.	.	.	.	X	.	.	.	.	X	X	.	.	X	X	.	.
Bacterial	B. cereus	2005	3	Suspected	Suspected	1		.	.	.	X	.	.	.	.	.	.	.	.	.	.	.	.	.
Bacterial	B. cereus	2005	6	Confirmed	Confirmed	5		.	.	.	X	X	X	.	.	.	X	X	.	.	.	.	.	.
Bacterial	B. cereus	2004	2	Confirmed	Confirmed	3		.	.	.	.	X	.	.	.	X	X	.	.	.	.	.	.	.
Bacterial	B. cereus	2005	2	Suspected	Suspected	2		.	.	.	.	.	.	.	.	X	X	.	.	.	.	.	.	.
Bacterial	B. cereus	2005	3	Suspected	Confirmed	5		.	.	.	X	X	.	.	.	.	.	.	.	.	X	X	.	X
Bacterial	B. cereus	2005	5	Suspected	Suspected	5		.	.	.	.	X	.	.	.	.	X	X	.	.	X	X	.	.
Bacterial	B. cereus	2005	4	Confirmed	Confirmed	2		.	.	.	X	.	.	.	.	.	.	.	.	.	.	.	.	X
Bacterial	B. cereus	2005	2	Suspected	Suspected	6		.	.	.	.	X	.	.	X	.	X	X	.	.	X	X	.	.
Bacterial	B. cereus	2005	3	Suspected	Confirmed	1		.	.	.	.	.	X	.	.	.	.	.	.	.	.	.	.	.
Bacterial	B. cereus	2005	3	Suspected	Suspected	5		.	X	.	X	.	.	.	.	.	X	X	.	.	.	X	.	.
Bacterial	B. cereus	2005	27	Confirmed	Confirmed	1		.	.	.	.	.	X	.	.	.	.	.	.	.	.	.	.	.
Bacterial	B. cereus	2006	2	Suspected	Suspected	1		.	.	.	.	.	.	.	.	.	X	.	.	.	.	.	.	.
Bacterial	B. cereus	2006	2	Suspected	Suspected	2		.	.	.	.	.	.	.	.	.	X	X	.	.	.	.	.	.
Bacterial	B. cereus	2006	20	Confirmed	Confirmed	1		.	.	.	.	.	.	.	X	.	.	.	.	.	.	.	.	.
Bacterial	B. cereus	2006	2	Suspected	Suspected	4		.	.	.	X	X	.	.	.	.	X	X	.	.	.	.	.	.
Bacterial	B. cereus	2006	3	Suspected	Suspected	1		.	.	.	.	.	X	.	.	.	.	.	.	.	.	.	.	.
Bacterial	B. cereus	2006	5	Confirmed	Confirmed	1		.	.	.	.	.	.	.	.	X	.	.	.	.	.	.	.	.
Bacterial	B. cereus	2006	5	Suspected	Suspected	1		.	.	.	.	.	.	.	.	.	X	.	.	.	.	.	.	.
Bacterial	B. cereus	2006	2	Suspected	Suspected	7		.	.	.	X	.	X	.	X	.	X	.	.	.	X	X	.	X
Bacterial	B. cereus	2006	4	Suspected	Confirmed	2		.	.	.	.	.	.	.	.	.	X	X	.	.	.	.	.	.
Bacterial	B. cereus	2007	8	Suspected	Confirmed	5		.	.	.	.	X	.	.	X	.	X	X	.	.	.	X	.	.
Bacterial	B. cereus	2007	6	Suspected	Suspected	1		.	.	.	.	.	.	.	.	.	X	.	.	.	.	.	.	.
Bacterial	B. cereus	2006	10	Confirmed	Confirmed	3		.	X	.	.	.	.	.	.	.	X	.	.	.	X	.	.	.
Bacterial	B. cereus	2007	2	Suspected	Suspected	5		.	.	.	X	.	X	.	.	.	X	.	.	.	X	.	.	X
Bacterial	B. cereus	2007	3	Confirmed	Confirmed	5		.	.	.	.	X	.	.	.	.	X	X	.	.	X	X	.	.
Bacterial	B. cereus	2007	2	Suspected	Suspected	8		X	X	X	X	X	.	.	.	.	X	X	.	.	.	X	.	.
Bacterial	B. cereus	2007	27	Suspected	Confirmed	1		.	.	.	.	.	.	.	X	.	.	.	.	.	.	.	.	.
Bacterial	B. cereus	2007	15	Suspected	Suspected	2		.	.	.	.	.	.	.	.	.	X	X	.	.	.	.	.	.
Bacterial	B. cereus	2007	2	Suspected	Suspected	1		.	.	.	.	.	.	.	.	.	X	.	.	.	.	.	.	.
Bacterial	B. cereus	2007	25	Confirmed	Confirmed	5		.	.	.	.	.	.	.	.	.	.	.	.	X	X	X	X	X
Bacterial	B. cereus	2007	2	Suspected	Suspected	5		.	.	.	.	X	.	.	.	.	X	X	.	.	X	X	.	.
Bacterial	B. cereus	2007	16	Confirmed	Confirmed	8		.	.	.	.	X	.	.	.	.	X	X	.	X	X	X	X	X
Bacterial	B. cereus	2007	2	Suspected	Suspected	4		.	.	.	.	X	.	.	.	.	X	X	.	.	.	X	.	.
Bacterial	B. cereus	2007	16	Suspected	Suspected	1		.	.	.	.	.	.	.	.	X	.	.	.	.	.	.	.	.
Bacterial	B. cereus	2008	2	Suspected	Suspected	4		.	.	.	.	X	.	.	.	.	X	X	.	.	.	X	.	.
Bacterial	B. cereus	2008	2	Suspected	Confirmed	2		.	.	.	.	.	.	.	.	X	.	X	.	.	.	.	.	.
Bacterial	B. cereus	2008	6	Suspected	Suspected	1		.	.	.	.	.	.	.	.	.	X	.	.	.	.	.	.	.
Bacterial	B. cereus	2008	4	Suspected	Suspected	3		.	.	.	.	X	.	.	.	X	X	.	.	.	.	.	.	.
Bacterial	B. cereus	2008	2	Suspected	Suspected	3		.	.	.	X	X	.	.	.	.	.	X	.	.	.	.	.	.
Bacterial	B. cereus	2008	20	Suspected	Confirmed	6		X	X	X	.	X	.	.	.	.	X	.	.	.	.	X	.	.
Bacterial	B. cereus	2008	2	Suspected	Suspected	1		.	.	.	.	.	.	.	.	.	X	.	.	.	.	.	.	.
Bacterial	B. cereus	2008	2	Suspected	Suspected	1		.	.	.	.	.	.	.	.	.	X	.	.	.	.	.	.	.
Bacterial	B. cereus	2008	2	Suspected	Suspected	2		.	.	.	.	.	.	.	.	.	X	X	.	.	.	.	.	.
Bacterial	B. cereus	2008	18	Confirmed	Suspected	1		.	.	.	.	.	.	.	.	.	.	.	.	.	.	X	.	.
Bacterial	B. cereus	2008	2	Suspected	Suspected	2		.	.	.	.	.	.	.	.	.	X	X	.	.	.	.	.	.
Bacterial	B. cereus	2008	10	Confirmed	Confirmed	1		.	.	.	.	.	.	.	.	.	X	.	.	.	.	.	.	.
Bacterial	B. cereus	2008	3	Suspected	Suspected	1		.	.	.	.	.	.	.	.	.	X	.	.	.	.	.	.	.
Bacterial	B. cereus	2008	45	Confirmed	Confirmed	1		.	.	.	.	.	.	.	X	.	.	.	.	.	.	.	.	.
Bacterial	Brucella	2001	4	Confirmed	Suspected	1		.	.	.	X	.	.	.	.	.	.	.	.	.	.	.	.	.
Bacterial	Brucella	2006	5	Confirmed	Suspected	1		.	.	.	X	.	.	.	.	.	.	.	.	.	.	.	.	.
Bacterial	Brucella	2005	2	Confirmed	Suspected	1		.	.	.	X	.	.	.	.	.	.	.	.	.	.	.	.	.
Bacterial	Brucella	2007	3	Confirmed	Suspected	1		.	.	.	X	.	.	.	.	.	.	.	.	.	.	.	.	.
Bacterial	Campylobacter	2005	13	Confirmed	Confirmed	1		.	.	.	.	.	.	.	.	X	.	.	.	.	.	.	.	.
Bacterial	Campylobacter	1999	2	Confirmed	Suspected	1		.	.	.	X	.	.	.	.	.	.	.	.	.	.	.	.	.
Bacterial	Campylobacter	1998	6	Confirmed	Suspected	1		.	.	.	X	.	.	.	.	.	.	.	.	.	.	.	.	.
Bacterial	Campylobacter	1998	3	Confirmed	Suspected	1		.	.	.	X	.	.	.	.	.	.	.	.	.	.	.	.	.
Bacterial	Campylobacter	1998	3	Confirmed	Suspected	4		.	.	.	.	.	.	.	.	X	X	.	.	.	X	.	.	X
Bacterial	Campylobacter	1999	13	Confirmed	Suspected	1		.	.	.	.	.	.	.	.	X	.	.	.	.	.	.	.	.
Bacterial	Campylobacter	2000	19	Confirmed	Suspected	1		.	.	.	X	.	.	.	.	.	.	.	.	.	.	.	.	.
Bacterial	Campylobacter	2000	2	Confirmed	Suspected	1		.	.	.	X	.	.	.	.	.	.	.	.	.	.	.	.	.
Bacterial	Campylobacter	2000	3	Confirmed	Suspected	1		.	.	.	X	.	.	.	.	.	.	.	.	.	.	.	.	.
Bacterial	Campylobacter	2000	11	Confirmed	Confirmed	1		.	.	.	X	.	.	.	.	.	.	.	.	.	.	.	.	.
Bacterial	Campylobacter	2000	21	Confirmed	Confirmed	1		.	.	.	X	.	.	.	.	.	.	.	.	.	.	.	.	.
Bacterial	Campylobacter	2000	39	Confirmed	Confirmed	1		.	.	.	X	.	.	.	.	.	.	.	.	.	.	.	.	.
Bacterial	Campylobacter	2000	8	Confirmed	Suspected	1		.	.	.	X	.	.	.	.	.	.	.	.	.	.	.	.	.
Bacterial	Campylobacter	2000	18	Confirmed	Confirmed	1		.	.	.	X	.	.	.	.	.	.	.	.	.	.	.	.	.
Bacterial	Campylobacter	2000	42	Confirmed	Confirmed	1		.	.	.	X	.	.	.	.	.	.	.	.	.	.	.	.	.
Bacterial	Campylobacter	2000	4	Confirmed	Suspected	1		.	.	.	X	.	.	.	.	.	.	.	.	.	.	.	.	.
Bacterial	Campylobacter	2000	13	Confirmed	Suspected	1		.	.	.	.	.	.	.	.	.	.	.	.	.	X	.	.	.
Bacterial	Campylobacter	1998	2	Confirmed	Confirmed	1		.	.	X	.	.	.	.	.	.	.	.	.	.	.	.	.	.
Bacterial	Campylobacter	1998	16	Suspected	Suspected	1		.	.	.	.	.	.	.	.	X	.	.	.	.	.	.	.	.
Bacterial	Campylobacter	1998	128	Confirmed	Confirmed	5		.	.	.	.	.	X	.	X	X	.	.	X	.	.	X	.	.
Bacterial	Campylobacter	1998	300	Confirmed	Suspected	1		.	.	.	.	.	.	.	.	.	.	.	.	.	X	.	.	.
Bacterial	Campylobacter	1998	16	Confirmed	Confirmed	5		.	.	.	X	.	X	.	.	.	X	.	.	.	X	.	.	X
Bacterial	Campylobacter	1998	3	Suspected	Suspected	1		X	.	.	.	.	.	.	.	.	.	.	.	.	.	.	.	.
Bacterial	Campylobacter	2001	16	Confirmed	Confirmed	2		.	.	.	.	X	.	.	.	.	.	.	.	.	.	X	.	.
Bacterial	Campylobacter	2001	14	Confirmed	Confirmed	1		.	.	.	.	.	.	.	.	.	.	.	X	.	.	.	.	.
Bacterial	Campylobacter	2001	3	Confirmed	Suspected	6		.	.	.	X	.	X	.	.	X	X	.	.	.	X	.	.	X
Bacterial	Campylobacter	2001	2	Confirmed	Suspected	1		.	.	.	.	.	.	X	.	.	.	.	.	.	.	.	.	.
Bacterial	Campylobacter	2001	62	Confirmed	Suspected	1		.	.	.	.	.	.	.	.	X	.	.	.	.	.	.	.	.
Bacterial	Campylobacter	2002	8	Confirmed	Confirmed	1		.	.	.	.	.	.	.	.	X	.	.	.	.	.	.	.	.
Bacterial	Campylobacter	2002	2	Confirmed	Confirmed	1		.	.	.	X	.	.	.	.	.	.	.	.	.	.	.	.	.
Bacterial	Campylobacter	2002	4	Suspected	Suspected	2		.	.	.	X	.	.	.	.	X	.	.	.	.	.	.	.	.
Bacterial	Campylobacter	2001	75	Confirmed	Confirmed	1		.	.	.	X	.	.	.	.	.	.	.	.	.	.	.	.	.
Bacterial	Campylobacter	2002	46	Confirmed	Suspected	1		.	.	.	X	.	.	.	.	.	.	.	.	.	.	.	.	.
Bacterial	Campylobacter	2002	50	Confirmed	Confirmed	2		.	.	.	.	.	.	.	.	.	.	.	X	.	.	.	.	X
Bacterial	Campylobacter	2001	4	Confirmed	Suspected	1		.	.	.	X	.	.	.	.	.	.	.	.	.	.	.	.	.
Bacterial	Campylobacter	2002	2	Suspected	Suspected	5		.	.	.	X	.	X	.	.	.	X	.	.	.	X	.	.	X
Bacterial	Campylobacter	2002	136	Confirmed	Confirmed	1		.	.	.	.	.	.	.	.	.	.	.	.	.	.	X	.	.
Bacterial	Campylobacter	2001	14	Confirmed	Suspected	1		.	.	.	.	.	.	.	.	X	.	.	.	.	.	.	.	.
Bacterial	Campylobacter	2002	2	Suspected	Confirmed	7		.	.	.	X	.	X	.	X	.	X	.	X	.	.	X	.	X
Bacterial	Campylobacter	2002	4	Confirmed	Suspected	5		.	.	.	.	X	.	.	.	.	.	X	.	.	X	X	.	X
Bacterial	Campylobacter	2002	13	Confirmed	Confirmed	1		.	.	.	X	.	.	.	.	.	.	.	.	.	.	.	.	.
Bacterial	Campylobacter	2001	24	Confirmed	Confirmed	2		.	.	.	.	X	.	.	.	.	.	.	.	.	.	X	.	.
Bacterial	Campylobacter	2005	11	Confirmed	Confirmed	1		.	.	.	X	.	.	.	.	.	.	.	.	.	.	.	.	.
Bacterial	Campylobacter	2001	3	Confirmed	Confirmed	1		.	.	.	.	.	.	.	.	X	.	.	.	.	.	.	.	.
Bacterial	Campylobacter	2002	12	Confirmed	Confirmed	1		.	.	.	X	.	.	.	.	.	.	.	.	.	.	.	.	.
Bacterial	Campylobacter	2001	3	Suspected	Suspected	1		.	.	.	.	.	.	.	.	X	.	.	.	.	.	.	.	.
Bacterial	Campylobacter	2002	3	Suspected	Confirmed	5		.	.	.	X	.	.	.	X	.	X	.	.	.	.	X	.	X
Bacterial	Campylobacter	2002	7	Suspected	Suspected	1		.	.	.	.	.	.	.	.	.	.	.	.	.	X	.	.	.
Bacterial	Campylobacter	2002	20	Confirmed	Confirmed	2		.	.	.	.	X	.	.	.	.	.	.	.	.	.	X	.	.
Bacterial	Campylobacter	2002	3	Suspected	Suspected	6		.	.	.	X	.	X	.	.	.	X	.	.	.	X	X	.	X
Bacterial	Campylobacter	2002	18	Confirmed	Suspected	10		.	.	.	X	.	X	X	X	X	.	.	.	X	X	X	X	X
Bacterial	Campylobacter	2003	2	Suspected	Suspected	1		.	.	.	X	.	.	.	.	.	.	.	.	.	.	.	.	.
Bacterial	Campylobacter	2003	3	Confirmed	Suspected	2		.	.	.	X	.	.	.	.	.	X	.	.	.	.	.	.	.
Bacterial	Campylobacter	2003	4	Confirmed	Suspected	3		X	X	X	.	.	.	.	.	.	.	.	.	.	.	.	.	.
Bacterial	Campylobacter	2003	5	Confirmed	Suspected	1		.	.	.	.	.	.	.	.	X	.	.	.	.	.	.	.	.
Bacterial	Campylobacter	2003	17	Confirmed	Suspected	1		.	.	.	.	.	.	.	.	X	.	.	.	.	.	.	.	.
Bacterial	Campylobacter	2003	18	Confirmed	Confirmed	1		.	.	.	X	.	.	.	.	.	.	.	.	.	.	.	.	.
Bacterial	Campylobacter	2003	11	Suspected	Confirmed	1		.	.	.	X	.	.	.	.	.	.	.	.	.	.	.	.	.
Bacterial	Campylobacter	2003	5	Confirmed	Confirmed	1		.	.	.	.	.	.	.	.	X	.	.	.	.	.	.	.	.
Bacterial	Campylobacter	2003	6	Confirmed	Suspected	1		.	.	.	X	.	.	.	.	.	.	.	.	.	.	.	.	.
Bacterial	Campylobacter	2003	7	Confirmed	Suspected	3		.	.	.	X	X	.	.	.	.	.	X	.	.	.	.	.	.
Bacterial	Campylobacter	2003	2	Suspected	Suspected	4		.	.	.	.	X	.	.	.	X	.	.	.	.	X	X	.	.
Bacterial	Campylobacter	2003	5	Confirmed	Confirmed	1		.	.	.	.	.	.	.	.	X	.	.	.	.	.	.	.	.
Bacterial	Campylobacter	2004	32	Confirmed	Suspected	1		.	.	.	X	.	.	.	.	.	.	.	.	.	.	.	.	.
Bacterial	Campylobacter	2003	9	Confirmed	Suspected	1		.	.	.	X	.	.	.	.	.	.	.	.	.	.	.	.	.
Bacterial	Campylobacter	2003	3	Suspected	Suspected	1		.	.	.	.	.	.	.	.	X	.	.	.	.	.	.	.	.
Bacterial	Campylobacter	2003	2	Confirmed	Suspected	1		.	.	.	.	.	.	.	.	X	.	.	.	.	.	.	.	.
Bacterial	Campylobacter	2004	5	Suspected	Suspected	4		.	.	.	.	.	X	X	X	X	.	.	.	.	.	.	.	.
Bacterial	Campylobacter	2004	2	Confirmed	Suspected	1		.	.	.	.	.	.	.	.	X	.	.	.	.	.	.	.	.
Bacterial	Campylobacter	2002	5	Confirmed	Suspected	1		.	.	.	.	.	.	.	.	X	.	.	.	.	.	.	.	.
Bacterial	Campylobacter	2004	2	Confirmed	Confirmed	1		.	.	.	.	.	.	.	.	X	.	.	.	.	.	.	.	.
Bacterial	Campylobacter	2004	5	Confirmed	Confirmed	3		.	.	.	X	X	.	.	.	.	.	X	.	.	.	.	.	.
Bacterial	Campylobacter	2004	9	Confirmed	Confirmed	1		.	.	.	.	.	.	.	.	.	.	.	.	.	X	.	.	.
Bacterial	Campylobacter	2004	6	Confirmed	Suspected	1		.	.	.	X	.	.	.	.	.	.	.	.	.	.	.	.	.
Bacterial	Campylobacter	2004	13	Confirmed	Suspected	2		.	.	.	.	.	.	.	.	.	.	.	X	.	.	.	.	X
Bacterial	Campylobacter	2005	2	Suspected	Suspected	2		.	.	.	.	.	.	.	.	.	.	.	.	.	X	.	.	X
Bacterial	Campylobacter	2005	3	Confirmed	Suspected	1		.	.	.	X	.	.	.	.	.	.	.	.	.	.	.	.	.
Bacterial	Campylobacter	2005	4	Confirmed	Suspected	5		.	.	.	X	X	.	.	.	X	.	X	.	.	X	.	.	.
Bacterial	Campylobacter	2005	4	Confirmed	Suspected	1		.	.	.	X	.	.	.	.	.	.	.	.	.	.	.	.	.
Bacterial	Campylobacter	2005	2	Suspected	Suspected	6		.	.	.	X	X	.	.	.	.	.	X	.	.	X	X	.	X
Bacterial	Campylobacter	2005	33	Confirmed	Confirmed	1		.	.	.	X	.	.	.	.	.	.	.	.	.	.	.	.	.
Bacterial	Campylobacter	2005	11	Suspected	Suspected	1		.	.	.	X	.	.	.	.	.	.	.	.	.	.	.	.	.
Bacterial	Campylobacter	2005	14	Confirmed	Confirmed	3		.	.	.	.	X	.	.	.	.	X	.	.	.	.	X	.	.
Bacterial	Campylobacter	2005	9	Confirmed	Suspected	1		.	.	.	.	.	.	.	.	X	.	.	.	.	.	.	.	.
Bacterial	Campylobacter	2005	200	Confirmed	Confirmed	1		.	.	.	X	.	.	.	.	.	.	.	.	.	.	.	.	.
Bacterial	Campylobacter	2005	19	Confirmed	Confirmed	1		.	.	.	.	.	.	.	.	.	.	.	.	.	.	.	.	X
Bacterial	Campylobacter	2005	13	Confirmed	Confirmed	1		.	.	.	X	.	.	.	.	.	.	.	.	.	.	.	.	.
Bacterial	Campylobacter	2005	5	Confirmed	Suspected	1		.	.	.	X	.	.	.	.	.	.	.	.	.	.	.	.	.
Bacterial	Campylobacter	2005	11	Confirmed	Suspected	1		.	.	.	X	.	.	.	.	.	.	.	.	.	.	.	.	.
Bacterial	Campylobacter	2006	18	Confirmed	Suspected	1		.	.	.	X	.	.	.	.	.	.	.	.	.	.	.	.	.
Bacterial	Campylobacter	2006	3	Confirmed	Suspected	1		.	.	.	X	.	.	.	.	.	.	.	.	.	.	.	.	.
Bacterial	Campylobacter	2006	2	Confirmed	Confirmed	1		.	.	.	X	.	.	.	.	.	.	.	.	.	.	.	.	.
Bacterial	Campylobacter	2005	22	Confirmed	Confirmed	1		.	.	.	X	.	.	.	.	.	.	.	.	.	.	.	.	.
Bacterial	Campylobacter	2005	28	Confirmed	Suspected	7		.	.	.	X	.	X	.	.	X	X	.	.	.	X	X	.	X
Bacterial	Campylobacter	2006	3	Confirmed	Suspected	1		.	.	X	.	.	.	.	.	.	.	.	.	.	.	.	.	.
Bacterial	Campylobacter	2006	10	Confirmed	Confirmed	1		.	.	.	.	.	.	.	.	.	.	.	.	.	X	.	.	.
Bacterial	Campylobacter	2006	5	Confirmed	Suspected	1		.	.	.	X	.	.	.	.	.	.	.	.	.	.	.	.	.
Bacterial	Campylobacter	2006	13	Confirmed	Confirmed	2		.	.	.	.	.	.	.	X	X	.	.	.	.	.	.	.	.
Bacterial	Campylobacter	2006	58	Confirmed	Confirmed	1		.	.	.	X	.	.	.	.	.	.	.	.	.	.	.	.	.
Bacterial	Campylobacter	2006	23	Confirmed	Confirmed	2		.	.	.	.	.	X	.	X	.	.	.	.	.	.	.	.	.
Bacterial	Campylobacter	2006	9	Confirmed	Confirmed	1		.	.	.	X	.	.	.	.	.	.	.	.	.	.	.	.	.
Bacterial	Campylobacter	2006	15	Confirmed	Confirmed	1		.	.	.	.	.	.	.	.	.	.	.	X	.	.	.	.	.
Bacterial	Campylobacter	2006	10	Confirmed	Suspected	4		.	.	.	.	.	.	.	X	X	X	X	.	.	.	.	.	.
Bacterial	Campylobacter	2007	2	Confirmed	Suspected	1		.	.	.	.	.	.	.	.	X	.	.	.	.	.	.	.	.
Bacterial	Campylobacter	2007	4	Suspected	Suspected	1		.	.	.	X	.	.	.	.	.	.	.	.	.	.	.	.	.
Bacterial	Campylobacter	2007	62	Confirmed	Confirmed	1		.	.	.	X	.	.	.	.	.	.	.	.	.	.	.	.	.
Bacterial	Campylobacter	2007	3	Confirmed	Suspected	1		.	.	.	.	.	.	.	.	X	.	.	.	.	.	.	.	.
Bacterial	Campylobacter	2007	8	Suspected	Suspected	1		.	.	.	X	.	.	.	.	.	.	.	.	.	.	.	.	.
Bacterial	Campylobacter	2007	48	Confirmed	Suspected	4		.	.	.	X	X	.	.	X	.	.	X	.	.	.	.	.	.
Bacterial	Campylobacter	2007	3	Confirmed	Confirmed	1		.	.	.	X	.	.	.	.	.	.	.	.	.	.	.	.	.
Bacterial	Campylobacter	2007	13	Confirmed	Confirmed	1		.	.	.	.	.	.	.	.	X	.	.	.	.	.	.	.	.
Bacterial	Campylobacter	2007	26	Confirmed	Confirmed	1		.	.	.	.	.	.	.	.	.	.	.	.	.	X	.	.	.
Bacterial	Campylobacter	2007	3	Suspected	Suspected	3		.	.	.	X	.	.	.	.	.	.	X	X	.	.	.	.	.
Bacterial	Campylobacter	2007	68	Confirmed	Confirmed	1		.	.	.	X	.	.	.	.	.	.	.	.	.	.	.	.	.
Bacterial	Campylobacter	2007	16	Confirmed	Confirmed	1		.	.	.	X	.	.	.	.	.	.	.	.	.	.	.	.	.
Bacterial	Campylobacter	2007	18	Confirmed	Confirmed	1		.	.	.	X	.	.	.	.	.	.	.	.	.	.	.	.	.
Bacterial	Campylobacter	2008	2	Suspected	Suspected	4		.	.	.	.	.	.	.	.	X	X	.	.	.	X	.	.	X
Bacterial	Campylobacter	2007	11	Confirmed	Confirmed	1		.	.	.	.	.	.	.	.	X	.	.	.	.	.	.	.	.
Bacterial	Campylobacter	2007	2	Confirmed	Suspected	1		.	.	.	X	.	.	.	.	.	.	.	.	.	.	.	.	.
Bacterial	Campylobacter	2008	3	Suspected	Confirmed	1		.	.	.	X	.	.	.	.	.	.	.	.	.	.	.	.	.
Bacterial	Campylobacter	2008	4	Confirmed	Suspected	1		.	.	.	X	.	.	.	.	.	.	.	.	.	.	.	.	.
Bacterial	Campylobacter	2007	4	Confirmed	Suspected	1		.	.	.	X	.	.	.	.	.	.	.	.	.	.	.	.	.
Bacterial	Campylobacter	2008	5	Confirmed	Suspected	1		.	.	.	.	.	.	.	.	.	.	.	.	.	X	.	.	.
Bacterial	Campylobacter	2008	8	Confirmed	Confirmed	1		.	.	.	X	.	.	.	.	.	.	.	.	.	.	.	.	.
Bacterial	Campylobacter	2008	2	Confirmed	Suspected	1		.	.	.	X	.	.	.	.	.	.	.	.	.	.	.	.	.
Bacterial	Campylobacter	2008	2	Suspected	Suspected	1		.	.	.	X	.	.	.	.	.	.	.	.	.	.	.	.	.
Bacterial	Campylobacter	2008	27	Confirmed	Confirmed	1		.	.	.	.	.	.	.	X	.	.	.	.	.	.	.	.	.
Bacterial	Campylobacter	2008	268	Confirmed	Confirmed	1		.	.	X	.	.	.	.	.	.	.	.	.	.	.	.	.	.
Bacterial	Campylobacter	2008	104	Confirmed	Confirmed	1		.	.	.	.	.	.	.	.	.	.	.	.	.	.	.	.	X
Bacterial	Campylobacter	2008	8	Confirmed	Suspected	1		.	.	.	.	.	.	.	.	X	.	.	.	.	.	.	.	.
Bacterial	Campylobacter	2008	4	Suspected	Confirmed	1		.	.	.	.	.	.	.	.	X	.	.	.	.	.	.	.	.
Bacterial	Campylobacter	2008	10	Confirmed	Suspected	1		.	.	.	X	.	.	.	.	.	.	.	.	.	.	.	.	.
Bacterial	Campylobacter	2008	4	Confirmed	Suspected	1		.	.	.	.	.	.	.	.	X	.	.	.	.	.	.	.	.
Bacterial	Campylobacter	2008	4	Confirmed	Confirmed	1		.	.	.	X	.	.	.	.	.	.	.	.	.	.	.	.	.
Bacterial	Campylobacter	2008	5	Confirmed	Suspected	1		.	.	.	X	.	.	.	.	.	.	.	.	.	.	.	.	.
Bacterial	Campylobacter	2006	1644	Confirmed	Confirmed	1		.	.	.	X	.	.	.	.	.	.	.	.	.	.	.	.	.
Bacterial	Campylobacter	2008	16	Confirmed	Suspected	1		.	.	.	X	.	.	.	.	.	.	.	.	.	.	.	.	.
Bacterial	Campylobacter	2007	11	Confirmed	Suspected	1		.	.	.	X	.	.	.	.	.	.	.	.	.	.	.	.	.
Bacterial	Clostridium botulinum	2000	3	Confirmed	Confirmed	1		.	.	.	.	.	.	.	.	.	.	.	.	.	.	.	.	X
Bacterial	Clostridium botulinum	2000	2	Confirmed	Confirmed	1		.	.	.	.	.	.	.	.	.	.	.	.	.	.	.	.	X
Bacterial	Clostridium botulinum	1998	3	Confirmed	Confirmed	1		X	.	.	.	.	.	.	.	.	.	.	.	.	.	.	.	.
Bacterial	Clostridium botulinum	1999	3	Confirmed	Confirmed	2		.	.	.	.	.	.	.	.	.	.	X	.	.	.	X	.	.
Bacterial	Clostridium botulinum	1998	3	Confirmed	Confirmed	1		X	.	.	.	.	.	.	.	.	.	.	.	.	.	.	.	.
Bacterial	Clostridium botulinum	2001	16	Confirmed	Confirmed	4		.	.	.	.	.	X	.	.	.	.	.	.	.	X	X	.	X
Bacterial	Clostridium botulinum	2001	4	Confirmed	Suspected	1		.	.	.	.	.	.	X	.	.	.	.	.	.	.	.	.	.
Bacterial	Clostridium botulinum	2001	2	Confirmed	Confirmed	1		X	.	.	.	.	.	.	.	.	.	.	.	.	.	.	.	.
Bacterial	Clostridium botulinum	2001	2	Suspected	Suspected	1		X	.	.	.	.	.	.	.	.	.	.	.	.	.	.	.	.
Bacterial	Clostridium botulinum	2002	4	Confirmed	Suspected	6		.	.	.	.	.	X	X	X	X	.	.	.	.	X	.	.	X
Bacterial	Clostridium botulinum	2002	3	Suspected	Suspected	4		.	.	.	.	X	.	.	.	X	.	.	.	.	X	X	.	.
Bacterial	Clostridium botulinum	2002	2	Confirmed	Suspected	1		X	.	.	.	.	.	.	.	.	.	.	.	.	.	.	.	.
Bacterial	Clostridium botulinum	2002	8	Confirmed	Suspected	1		X	.	.	.	.	.	.	.	.	.	.	.	.	.	.	.	.
Bacterial	Clostridium botulinum	2004	2	Confirmed	Confirmed	1		.	.	.	.	.	.	.	.	.	.	.	.	X	.	.	.	.
Bacterial	Clostridium botulinum	2004	5	Confirmed	Confirmed	2		.	.	.	.	.	.	.	.	.	.	.	X	.	.	X	.	.
Bacterial	Clostridium botulinum	2005	4	Confirmed	Confirmed	1		X	.	.	.	.	.	.	.	.	.	.	.	.	.	.	.	.
Bacterial	Clostridium botulinum	2005	4	Confirmed	Confirmed	1		X	.	.	.	.	.	.	.	.	.	.	.	.	.	.	.	.
Bacterial	Clostridium botulinum	2005	2	Confirmed	Suspected	2		X	.	.	.	.	.	.	.	.	.	.	.	.	.	X	.	.
Bacterial	Clostridium botulinum	2006	2	Confirmed	Confirmed	1		.	.	.	.	.	.	.	.	.	.	.	.	.	.	X	.	.
Bacterial	Clostridium botulinum	2006	5	Confirmed	Confirmed	1		X	.	.	.	.	.	.	.	.	.	.	.	.	.	.	.	.
Bacterial	Clostridium botulinum	2006	2	Confirmed	Confirmed	1		.	.	.	.	.	.	.	.	.	X	.	.	.	.	.	.	.
Bacterial	Clostridium botulinum	2007	2	Confirmed	Suspected	1		X	.	.	.	.	.	.	.	.	.	.	.	.	.	.	.	.
Bacterial	Clostridium botulinum	2007	2	Confirmed	Confirmed	3		X	X	X	.	.	.	.	.	.	.	.	.	.	.	.	.	.
Bacterial	Clostridium botulinum	2006	4	Confirmed	Confirmed	1		.	.	.	.	.	.	.	.	.	.	.	.	.	.	X	.	.
Bacterial	Clostridium botulinum	2007	4	Suspected	Confirmed	1		.	.	.	.	.	.	.	.	.	.	.	.	.	.	.	.	X
Bacterial	Clostridium botulinum	2007	8	Confirmed	Confirmed	2		.	.	.	.	.	X	.	.	.	X	.	.	.	.	.	.	.
Bacterial	Clostridium botulinum	2008	2	Confirmed	Confirmed	1		X	.	.	.	.	.	.	.	.	.	.	.	.	.	.	.	.
Bacterial	Clostridium botulinum	2008	4	Confirmed	Confirmed	4		.	.	.	.	.	.	.	.	.	X	.	.	.	X	X	.	X
Bacterial	Clostridium botulinum	2008	2	Confirmed	Confirmed	1		X	.	.	.	.	.	.	.	.	.	.	.	.	.	.	.	.
Bacterial	Clostridium botulinum	2008	2	Confirmed	Suspected	3		X	X	X	.	.	.	.	.	.	.	.	.	.	.	.	.	.
Bacterial	Clostridium perfringens	2005	24	Confirmed	Confirmed	2		.	.	.	.	.	X	.	X	.	.	.	.	.	.	.	.	.
Bacterial	Clostridium perfringens	2005	9	Confirmed	Suspected	1		.	.	.	.	.	X	.	.	.	.	.	.	.	.	.	.	.
Bacterial	Clostridium perfringens	1999	30	Suspected	Suspected	3		.	.	.	.	.	.	.	.	.	X	.	.	.	.	X	.	X
Bacterial	Clostridium perfringens	1999	8	Suspected	Confirmed	4		.	.	.	.	.	X	.	.	.	.	.	.	.	X	X	.	X
Bacterial	Clostridium perfringens	1998	50	Confirmed	Suspected	3		.	.	.	.	.	X	.	X	X	.	.	.	.	.	.	.	.
Bacterial	Clostridium perfringens	1999	34	Confirmed	Suspected	1		.	.	.	.	.	.	.	.	X	.	.	.	.	.	.	.	.
Bacterial	Clostridium perfringens	1999	32	Suspected	Suspected	1		.	.	.	.	.	X	.	.	.	.	.	.	.	.	.	.	.
Bacterial	Clostridium perfringens	1999	24	Confirmed	Suspected	1		.	.	.	.	.	X	.	.	.	.	.	.	.	.	.	.	.
Bacterial	Clostridium perfringens	1999	31	Confirmed	Suspected	3		.	.	.	.	.	X	.	X	X	.	.	.	.	.	.	.	.
Bacterial	Clostridium perfringens	1999	87	Confirmed	Confirmed	5		.	.	.	X	.	.	.	X	X	X	.	.	.	.	.	.	X
Bacterial	Clostridium perfringens	1999	13	Suspected	Confirmed	1		.	.	.	.	.	X	.	.	.	.	.	.	.	.	.	.	.
Bacterial	Clostridium perfringens	1998	250	Suspected	Suspected	1		.	.	.	.	.	X	.	.	.	.	.	.	.	.	.	.	.
Bacterial	Clostridium perfringens	1999	55	Confirmed	Confirmed	1		.	.	.	.	.	X	.	.	.	.	.	.	.	.	.	.	.
Bacterial	Clostridium perfringens	1999	13	Confirmed	Suspected	1		.	.	.	.	.	.	.	.	X	.	.	.	.	.	.	.	.
Bacterial	Clostridium perfringens	1998	2	Suspected	Suspected	2		.	.	.	X	.	.	.	.	X	.	.	.	.	.	.	.	.
Bacterial	Clostridium perfringens	1999	12	Confirmed	Confirmed	7		.	.	.	X	.	X	X	X	X	X	.	.	.	.	X	.	.
Bacterial	Clostridium perfringens	1998	12	Suspected	Suspected	2		.	.	.	.	.	.	.	.	X	.	.	.	.	.	X	.	.
Bacterial	Clostridium perfringens	1998	18	Suspected	Confirmed	4		X	X	.	X	.	X	.	.	.	.	.	.	.	.	.	.	.
Bacterial	Clostridium perfringens	1999	3	Confirmed	Confirmed	4		.	.	.	.	X	X	.	.	.	X	.	.	.	.	.	.	X
Bacterial	Clostridium perfringens	1998	50	Confirmed	Confirmed	5		.	.	.	X	X	.	.	.	X	X	.	X	.	.	.	.	.
Bacterial	Clostridium perfringens	1999	10	Confirmed	Suspected	3		.	.	.	.	.	X	.	X	X	.	.	.	.	.	.	.	.
Bacterial	Clostridium perfringens	1998	45	Confirmed	Confirmed	2		.	.	.	.	.	X	.	.	.	.	.	.	.	.	X	.	.
Bacterial	Clostridium perfringens	1998	92	Confirmed	Confirmed	1		.	.	.	.	.	X	.	.	.	.	.	.	.	.	.	.	.
Bacterial	Clostridium perfringens	1999	70	Suspected	Suspected	4		.	.	.	.	X	.	.	.	.	X	X	.	.	.	.	.	X
Bacterial	Clostridium perfringens	1998	46	Confirmed	Suspected	1		.	.	.	.	.	.	.	.	X	.	.	.	.	.	.	.	.
Bacterial	Clostridium perfringens	1999	4	Confirmed	Confirmed	9		.	.	.	X	.	X	X	X	X	X	.	.	.	X	X	.	X
Bacterial	Clostridium perfringens	1999	5	Suspected	Suspected	11		.	.	.	X	X	X	X	X	X	X	X	.	.	X	X	.	X
Bacterial	Clostridium perfringens	1999	20	Suspected	Confirmed	1		.	.	.	.	.	.	.	.	X	.	.	.	.	.	.	.	.
Bacterial	Clostridium perfringens	1999	6	Suspected	Confirmed	7		.	.	.	X	X	X	.	X	.	X	.	.	.	.	X	.	X
Bacterial	Clostridium perfringens	1999	20	Suspected	Suspected	2		.	.	.	.	.	X	.	.	.	.	.	.	.	X	.	.	.
Bacterial	Clostridium perfringens	1999	4	Confirmed	Suspected	1		.	.	.	.	.	X	.	.	.	.	.	.	.	.	.	.	.
Bacterial	Clostridium perfringens	1999	27	Confirmed	Confirmed	6		.	.	.	X	X	.	.	.	X	X	.	.	.	.	X	.	X
Bacterial	Clostridium perfringens	1999	31	Confirmed	Confirmed	1		.	.	.	.	.	X	.	.	.	.	.	.	.	.	.	.	.
Bacterial	Clostridium perfringens	1998	3	Suspected	Suspected	4		.	.	.	.	X	.	.	.	X	.	.	.	.	X	X	.	.
Bacterial	Clostridium perfringens	1998	24	Confirmed	Confirmed	1		.	.	.	.	.	X	.	.	.	.	.	.	.	.	.	.	.
Bacterial	Clostridium perfringens	1998	20	Confirmed	Confirmed	2		.	.	.	.	.	.	.	.	X	X	.	.	.	.	.	.	.
Bacterial	Clostridium perfringens	1999	20	Suspected	Suspected	1		.	.	.	.	.	X	.	.	.	.	.	.	.	.	.	.	.
Bacterial	Clostridium perfringens	1998	204	Confirmed	Suspected	8		.	X	.	X	X	.	.	.	.	X	X	.	.	X	X	.	X
Bacterial	Clostridium perfringens	1998	65	Confirmed	Suspected	5		.	.	.	X	X	.	.	.	.	X	X	.	.	.	X	.	.
Bacterial	Clostridium perfringens	1998	53	Suspected	Confirmed	8		.	.	.	X	.	X	X	X	X	X	.	.	.	X	.	.	X
Bacterial	Clostridium perfringens	1999	88	Suspected	Confirmed	1		.	.	.	.	.	X	.	.	.	.	.	.	.	.	.	.	.
Bacterial	Clostridium perfringens	1999	36	Suspected	Suspected	1		.	.	.	.	.	X	.	.	.	.	.	.	.	.	.	.	.
Bacterial	Clostridium perfringens	1999	18	Suspected	Suspected	6		.	.	.	.	.	X	.	.	.	X	.	X	.	X	X	.	X
Bacterial	Clostridium perfringens	1999	4	Suspected	Suspected	2		.	.	.	.	X	.	.	.	.	.	.	.	.	.	X	.	.
Bacterial	Clostridium perfringens	1999	2	Suspected	Suspected	6		.	.	.	X	.	X	X	X	X	.	.	.	.	.	X	.	.
Bacterial	Clostridium perfringens	1999	4	Suspected	Confirmed	3		.	.	.	X	X	.	.	.	.	X	.	.	.	.	.	.	.
Bacterial	Clostridium perfringens	1998	7	Confirmed	Suspected	1		.	.	.	.	.	.	.	X	.	.	.	.	.	.	.	.	.
Bacterial	Clostridium perfringens	1998	5	Suspected	Suspected	9		.	.	.	X	.	X	X	X	X	X	.	.	.	X	X	.	X
Bacterial	Clostridium perfringens	1998	3	Suspected	Suspected	3		.	.	.	.	.	X	.	X	X	.	.	.	.	.	.	.	.
Bacterial	Clostridium perfringens	1998	4	Suspected	Suspected	2		.	.	.	.	.	X	.	.	.	.	.	.	.	.	X	.	.
Bacterial	Clostridium perfringens	1998	3	Suspected	Suspected	3		.	.	.	.	.	.	.	X	.	X	.	.	.	.	X	.	.
Bacterial	Clostridium perfringens	1998	3	Suspected	Suspected	1		.	.	.	.	.	X	.	.	.	.	.	.	.	.	.	.	.
Bacterial	Clostridium perfringens	1998	12	Suspected	Suspected	1		.	.	.	.	.	X	.	.	.	.	.	.	.	.	.	.	.
Bacterial	Clostridium perfringens	1998	2	Suspected	Suspected	1		.	.	.	.	.	X	.	.	.	.	.	.	.	.	.	.	.
Bacterial	Clostridium perfringens	1998	6	Suspected	Suspected	4		X	.	.	.	.	.	.	X	X	.	.	.	.	.	.	.	X
Bacterial	Clostridium perfringens	1998	2	Suspected	Suspected	4		.	.	.	.	.	X	.	.	.	.	.	.	.	X	X	.	X
Bacterial	Clostridium perfringens	1999	5	Suspected	Suspected	8		.	.	.	.	.	X	X	X	X	X	X	.	.	.	X	.	X
Bacterial	Clostridium perfringens	1999	2	Suspected	Suspected	1		.	.	.	.	.	.	.	.	.	X	.	.	.	.	.	.	.
Bacterial	Clostridium perfringens	1999	10	Suspected	Suspected	3		.	.	.	X	.	.	.	.	.	X	.	.	.	.	.	.	X
Bacterial	Clostridium perfringens	1999	4	Confirmed	Suspected	1		.	.	.	.	X	.	.	.	.	.	.	.	.	.	.	.	.
Bacterial	Clostridium perfringens	1998	80	Suspected	Confirmed	3		.	.	.	.	.	X	.	X	.	.	.	.	.	.	.	.	X
Bacterial	Clostridium perfringens	1998	25	Suspected	Suspected	3		.	.	.	.	.	.	.	.	.	X	.	.	.	.	X	.	X
Bacterial	Clostridium perfringens	1998	10	Suspected	Confirmed	3		.	.	.	.	.	X	.	X	.	.	.	.	.	.	.	.	X
Bacterial	Clostridium perfringens	1998	7	Suspected	Suspected	4		.	.	.	X	.	.	.	.	.	X	.	.	.	.	X	.	X
Bacterial	Clostridium perfringens	1998	13	Suspected	Suspected	1		.	.	.	.	.	X	.	.	.	.	.	.	.	.	.	.	.
Bacterial	Clostridium perfringens	1998	10	Confirmed	Suspected	3		.	.	.	.	.	.	.	.	.	X	X	.	.	.	.	.	X
Bacterial	Clostridium perfringens	1999	5	Suspected	Suspected	1		.	.	.	.	.	.	.	.	.	X	.	.	.	.	.	.	.
Bacterial	Clostridium perfringens	1999	238	Confirmed	Confirmed	2		.	.	.	.	.	X	.	.	.	X	.	.	.	.	.	.	.
Bacterial	Clostridium perfringens	2000	2	Suspected	Suspected	1		.	.	.	.	.	.	.	X	.	.	.	.	.	.	.	.	.
Bacterial	Clostridium perfringens	2000	25	Confirmed	Confirmed	1		.	.	.	.	.	.	.	X	.	.	.	.	.	.	.	.	.
Bacterial	Clostridium perfringens	2000	13	Confirmed	Confirmed	1		.	.	.	.	.	.	.	.	X	.	.	.	.	.	.	.	.
Bacterial	Clostridium perfringens	2000	20	Confirmed	Confirmed	1		.	.	.	.	.	X	.	.	.	.	.	.	.	.	.	.	.
Bacterial	Clostridium perfringens	2000	54	Confirmed	Confirmed	2		.	.	.	.	.	X	.	.	X	.	.	.	.	.	.	.	.
Bacterial	Clostridium perfringens	2000	92	Confirmed	Confirmed	1		.	.	.	.	.	.	.	.	X	.	.	.	.	.	.	.	.
Bacterial	Clostridium perfringens	2000	28	Suspected	Suspected	5		.	.	.	X	.	X	.	.	.	X	.	.	.	X	.	.	X
Bacterial	Clostridium perfringens	2000	4	Suspected	Confirmed	1		.	.	.	.	.	X	.	.	.	.	.	.	.	.	.	.	.
Bacterial	Clostridium perfringens	2000	83	Confirmed	Confirmed	1		.	.	.	.	.	X	.	.	.	.	.	.	.	.	.	.	.
Bacterial	Clostridium perfringens	2000	72	Suspected	Confirmed	1		.	.	.	.	.	X	.	.	.	.	.	.	.	.	.	.	.
Bacterial	Clostridium perfringens	2000	40	Suspected	Suspected	1		.	.	.	.	.	.	.	.	.	X	.	.	.	.	.	.	.
Bacterial	Clostridium perfringens	2000	15	Confirmed	Confirmed	6		.	.	.	X	X	X	.	.	.	X	.	.	.	.	X	.	X
Bacterial	Clostridium perfringens	2000	34	Confirmed	Confirmed	6		.	.	.	X	.	.	.	.	X	X	.	.	.	X	X	.	X
Bacterial	Clostridium perfringens	2000	10	Confirmed	Confirmed	5		.	.	.	X	.	.	.	.	X	X	.	.	.	X	X	.	.
Bacterial	Clostridium perfringens	2000	10	Suspected	Suspected	5		.	.	.	X	.	X	.	.	.	X	.	.	.	X	.	.	X
Bacterial	Clostridium perfringens	2000	4	Confirmed	Confirmed	9		.	.	.	X	.	X	X	X	X	X	.	.	.	X	X	.	X
Bacterial	Clostridium perfringens	2000	23	Confirmed	Confirmed	4		.	.	.	.	X	.	.	.	X	.	.	.	.	X	X	.	.
Bacterial	Clostridium perfringens	2000	42	Suspected	Suspected	3		.	.	.	.	.	X	.	X	X	.	.	.	.	.	.	.	.
Bacterial	Clostridium perfringens	2000	10	Suspected	Confirmed	1		.	.	.	.	.	.	.	.	.	X	.	.	.	.	.	.	.
Bacterial	Clostridium perfringens	2000	45	Confirmed	Confirmed	5		.	.	.	X	.	X	.	.	.	X	.	.	.	.	X	.	X
Bacterial	Clostridium perfringens	2000	11	Confirmed	Confirmed	1		.	.	.	.	.	X	.	.	.	.	.	.	.	.	.	.	.
Bacterial	Clostridium perfringens	2000	28	Confirmed	Confirmed	1		.	.	.	.	.	.	.	.	X	.	.	.	.	.	.	.	.
Bacterial	Clostridium perfringens	2000	2	Suspected	Confirmed	1		.	.	.	.	.	.	.	.	X	.	.	.	.	.	.	.	.
Bacterial	Clostridium perfringens	2000	74	Suspected	Confirmed	1		.	.	.	.	.	.	.	X	.	.	.	.	.	.	.	.	.
Bacterial	Clostridium perfringens	2000	14	Confirmed	Confirmed	1		.	.	.	.	.	.	.	X	.	.	.	.	.	.	.	.	.
Bacterial	Clostridium perfringens	2000	2	Suspected	Suspected	4		.	.	.	.	.	.	.	X	.	X	X	.	.	.	X	.	.
Bacterial	Clostridium perfringens	2000	3	Suspected	Confirmed	4		.	.	.	.	.	X	.	.	X	X	.	.	.	.	.	.	X
Bacterial	Clostridium perfringens	2000	3	Suspected	Suspected	2		.	.	.	.	.	.	.	.	.	X	X	.	.	.	.	.	.
Bacterial	Clostridium perfringens	2000	4	Suspected	Suspected	5		.	.	.	X	X	X	.	.	.	.	.	.	.	.	X	.	X
Bacterial	Clostridium perfringens	2000	2	Suspected	Suspected	1		.	.	.	.	.	X	.	.	.	.	.	.	.	.	.	.	.
Bacterial	Clostridium perfringens	2000	2	Suspected	Suspected	5		.	.	.	.	.	X	.	X	X	X	.	.	.	.	X	.	.
Bacterial	Clostridium perfringens	2000	12	Suspected	Confirmed	2		.	.	.	X	.	X	.	.	.	.	.	.	.	.	.	.	.
Bacterial	Clostridium perfringens	2000	11	Suspected	Suspected	6		.	.	.	X	.	X	.	.	.	X	X	.	.	.	X	.	X
Bacterial	Clostridium perfringens	2000	6	Suspected	Suspected	2		.	.	.	.	.	.	.	.	.	.	X	.	.	.	X	.	.
Bacterial	Clostridium perfringens	2000	9	Suspected	Confirmed	1		.	.	.	.	.	.	.	X	.	.	.	.	.	.	.	.	.
Bacterial	Clostridium perfringens	2000	6	Suspected	Confirmed	4		.	.	.	.	.	.	.	.	.	X	.	.	.	X	X	.	X
Bacterial	Clostridium perfringens	2000	27	Confirmed	Confirmed	1		.	.	.	.	.	.	.	.	X	.	.	.	.	.	.	.	.
Bacterial	Clostridium perfringens	2000	15	Suspected	Suspected	3		.	.	.	.	.	.	.	.	.	X	X	.	.	.	.	.	X
Bacterial	Clostridium perfringens	2000	3	Suspected	Suspected	1		.	.	.	.	.	.	.	.	.	.	.	.	.	.	.	.	X
Bacterial	Clostridium perfringens	2000	42	Suspected	Confirmed	1		.	.	.	.	.	.	.	.	.	.	.	.	.	.	.	.	X
Bacterial	Clostridium perfringens	2000	2	Suspected	Suspected	5		.	.	.	X	.	X	.	.	.	X	.	.	.	.	X	.	X
Bacterial	Clostridium perfringens	2000	20	Suspected	Suspected	4		.	.	.	.	.	X	.	.	X	.	.	.	X	.	X	.	.
Bacterial	Clostridium perfringens	2000	18	Suspected	Confirmed	4		.	.	.	X	.	.	.	.	.	X	.	.	.	.	X	.	X
Bacterial	Clostridium perfringens	2000	270	Suspected	Confirmed	2		.	.	.	.	.	.	.	X	X	.	.	.	.	.	.	.	.
Bacterial	Clostridium perfringens	2000	188	Confirmed	Confirmed	1		.	.	.	.	.	.	.	.	.	X	.	.	.	.	.	.	.
Bacterial	Clostridium perfringens	2000	73	Suspected	Confirmed	4		.	.	.	X	.	.	.	.	.	X	.	.	.	.	X	.	X
Bacterial	Clostridium perfringens	2000	24	Suspected	Suspected	6		.	.	.	.	.	X	.	.	.	X	X	X	.	.	X	.	X
Bacterial	Clostridium perfringens	2000	235	Suspected	Suspected	1		.	.	.	.	.	.	.	.	.	X	.	.	.	.	.	.	.
Bacterial	Clostridium perfringens	2000	23	Suspected	Confirmed	1		.	.	.	.	.	.	.	.	X	.	.	.	.	.	.	.	.
Bacterial	Clostridium perfringens	1998	300	Confirmed	Confirmed	3		.	.	.	.	.	.	.	.	.	.	.	X	.	.	X	.	X
Bacterial	Clostridium perfringens	1999	11	Suspected	Suspected	5		.	.	.	X	X	.	.	.	.	X	.	.	.	.	X	.	X
Bacterial	Clostridium perfringens	1998	78	Confirmed	Suspected	2		.	.	.	.	.	.	.	.	.	.	X	.	.	.	.	.	X
Bacterial	Clostridium perfringens	1998	40	Confirmed	Confirmed	8		.	.	.	X	.	X	X	X	X	X	.	.	.	X	X	.	.
Bacterial	Clostridium perfringens	1999	206	Confirmed	Confirmed	4		.	.	.	.	.	X	.	.	.	X	.	.	.	X	.	.	X
Bacterial	Clostridium perfringens	1998	48	Confirmed	Confirmed	2		.	.	.	.	.	.	.	X	.	.	.	.	.	X	.	.	.
Bacterial	Clostridium perfringens	1999	4	Suspected	Suspected	1		.	.	.	.	.	.	.	.	.	X	.	.	.	.	.	.	.
Bacterial	Clostridium perfringens	1998	14	Suspected	Confirmed	1		.	.	.	.	.	.	.	X	.	.	.	.	.	.	.	.	.
Bacterial	Clostridium perfringens	1998	33	Confirmed	Suspected	3		.	.	.	X	.	.	.	.	.	X	.	.	.	.	.	.	X
Bacterial	Clostridium perfringens	1998	36	Suspected	Confirmed	1		.	.	.	.	.	.	.	X	.	.	.	.	.	.	.	.	.
Bacterial	Clostridium perfringens	1998	40	Confirmed	Confirmed	3		.	.	.	.	.	X	.	X	X	.	.	.	.	.	.	.	.
Bacterial	Clostridium perfringens	1999	35	Confirmed	Suspected	1		.	.	.	.	.	.	.	.	.	.	.	.	.	.	.	.	X
Bacterial	Clostridium perfringens	1999	3	Suspected	Suspected	1		.	.	.	.	.	X	.	.	.	.	.	.	.	.	.	.	.
Bacterial	Clostridium perfringens	1999	190	Confirmed	Confirmed	2		.	.	.	.	.	.	.	.	.	.	.	.	X	.	X	.	.
Bacterial	Clostridium perfringens	1999	20	Confirmed	Confirmed	1		.	.	.	.	.	.	.	.	X	.	.	.	.	.	.	.	.
Bacterial	Clostridium perfringens	1999	40	Suspected	Confirmed	1		.	.	.	.	.	X	.	.	.	.	.	.	.	.	.	.	.
Bacterial	Clostridium perfringens	1998	18	Confirmed	Confirmed	1		.	.	.	.	.	.	.	X	.	.	.	.	.	.	.	.	.
Bacterial	Clostridium perfringens	1999	34	Suspected	Confirmed	1		.	.	.	.	.	X	.	.	.	.	.	.	.	.	.	.	.
Bacterial	Clostridium perfringens	1998	11	Confirmed	Confirmed	1		.	.	.	.	.	.	.	X	.	.	.	.	.	.	.	.	.
Bacterial	Clostridium perfringens	1998	18	Suspected	Confirmed	6		.	.	.	X	X	.	.	X	X	X	X	.	.	.	.	.	.
Bacterial	Clostridium perfringens	1998	48	Confirmed	Confirmed	2		.	.	.	.	.	.	.	.	X	X	.	.	.	.	.	.	.
Bacterial	Clostridium perfringens	1998	34	Confirmed	Confirmed	1		.	.	.	.	.	X	.	.	.	.	.	.	.	.	.	.	.
Bacterial	Clostridium perfringens	1998	4	Suspected	Suspected	4		.	.	.	.	X	.	.	.	X	X	X	.	.	.	.	.	.
Bacterial	Clostridium perfringens	2001	20	Confirmed	Confirmed	1		.	.	.	.	.	X	.	.	.	.	.	.	.	.	.	.	.
Bacterial	Clostridium perfringens	2001	3	Confirmed	Confirmed	5		.	.	.	X	.	.	.	.	X	X	.	.	.	.	X	.	X
Bacterial	Clostridium perfringens	2001	297	Confirmed	Confirmed	3		.	.	.	X	.	X	.	.	.	.	.	.	.	.	X	.	.
Bacterial	Clostridium perfringens	2001	18	Suspected	Confirmed	4		.	.	.	.	.	X	.	.	.	.	.	.	.	X	X	.	X
Bacterial	Clostridium perfringens	2001	26	Suspected	Confirmed	1		.	.	.	.	.	.	.	X	.	.	.	.	.	.	.	.	.
Bacterial	Clostridium perfringens	2001	6	Confirmed	Confirmed	3		.	.	.	.	X	X	.	.	.	.	.	.	.	.	.	.	X
Bacterial	Clostridium perfringens	2001	54	Confirmed	Suspected	1		.	.	.	.	.	X	.	.	.	.	.	.	.	.	.	.	.
Bacterial	Clostridium perfringens	2001	10	Confirmed	Confirmed	1		.	.	.	.	.	X	.	.	.	.	.	.	.	.	.	.	.
Bacterial	Clostridium perfringens	2001	15	Suspected	Confirmed	5		.	.	.	X	X	.	.	.	.	X	.	.	.	.	X	.	X
Bacterial	Clostridium perfringens	2001	25	Confirmed	Confirmed	1		.	.	.	.	.	.	.	.	X	.	.	.	.	.	.	.	.
Bacterial	Clostridium perfringens	2001	9	Suspected	Confirmed	1		.	.	.	.	.	.	.	.	X	.	.	.	.	.	.	.	.
Bacterial	Clostridium perfringens	2001	30	Confirmed	Confirmed	1		.	.	.	.	.	X	.	.	.	.	.	.	.	.	.	.	.
Bacterial	Clostridium perfringens	2001	3	Confirmed	Suspected	1		.	.	.	.	.	X	.	.	.	.	.	.	.	.	.	.	.
Bacterial	Clostridium perfringens	2001	2	Suspected	Suspected	2		.	.	.	.	.	.	.	.	.	X	X	.	.	.	.	.	.
Bacterial	Clostridium perfringens	2001	16	Suspected	Suspected	6		.	.	.	X	X	X	.	.	.	X	.	.	.	X	X	.	.
Bacterial	Clostridium perfringens	2001	2	Suspected	Suspected	1		.	.	.	.	.	.	.	X	.	.	.	.	.	.	.	.	.
Bacterial	Clostridium perfringens	2001	87	Confirmed	Confirmed	1		.	.	.	.	.	.	.	.	X	.	.	.	.	.	.	.	.
Bacterial	Clostridium perfringens	2001	18	Suspected	Suspected	4		.	.	.	X	.	.	.	.	.	X	.	.	.	.	X	.	X
Bacterial	Clostridium perfringens	2001	98	Confirmed	Suspected	6		.	.	.	X	.	.	.	.	X	X	X	.	.	.	X	.	X
Bacterial	Clostridium perfringens	2002	6	Suspected	Suspected	2		.	.	.	.	.	.	.	.	X	X	.	.	.	.	.	.	.
Bacterial	Clostridium perfringens	2001	2	Suspected	Suspected	5		.	.	.	X	.	.	.	.	X	X	.	.	.	X	X	.	.
Bacterial	Clostridium perfringens	2002	7	Suspected	Suspected	1		.	.	.	.	.	X	.	.	.	.	.	.	.	.	.	.	.
Bacterial	Clostridium perfringens	2001	4	Suspected	Suspected	9		.	.	.	X	.	X	X	X	X	X	X	.	.	.	X	.	X
Bacterial	Clostridium perfringens	2001	5	Suspected	Suspected	5		.	.	.	.	.	.	.	.	.	X	X	.	.	X	X	.	X
Bacterial	Clostridium perfringens	2001	79	Suspected	Suspected	3		.	X	.	X	.	X	.	.	.	.	.	.	.	.	.	.	.
Bacterial	Clostridium perfringens	2002	4	Suspected	Suspected	2		.	.	.	.	.	.	.	.	.	X	X	.	.	.	.	.	.
Bacterial	Clostridium perfringens	2002	44	Confirmed	Confirmed	1		.	.	.	.	.	X	.	.	.	.	.	.	.	.	.	.	.
Bacterial	Clostridium perfringens	2002	8	Suspected	Suspected	1		.	.	.	.	.	.	.	X	.	.	.	.	.	.	.	.	.
Bacterial	Clostridium perfringens	2002	10	Suspected	Suspected	1		.	.	.	.	.	.	.	X	.	.	.	.	.	.	.	.	.
Bacterial	Clostridium perfringens	2002	2	Suspected	Suspected	2		.	.	.	.	.	.	.	.	X	X	.	.	.	.	.	.	.
Bacterial	Clostridium perfringens	2001	100	Confirmed	Suspected	5		.	.	.	X	.	.	.	.	X	X	.	.	.	X	X	.	.
Bacterial	Clostridium perfringens	2002	2	Suspected	Suspected	2		.	.	.	.	.	X	.	X	.	.	.	.	.	.	.	.	.
Bacterial	Clostridium perfringens	2001	49	Confirmed	Confirmed	1		.	.	.	.	.	X	.	.	.	.	.	.	.	.	.	.	.
Bacterial	Clostridium perfringens	2002	42	Suspected	Confirmed	9		.	.	.	X	X	X	X	X	X	X	.	.	.	.	X	.	X
Bacterial	Clostridium perfringens	2002	50	Suspected	Suspected	1		.	.	.	.	.	X	.	.	.	.	.	.	.	.	.	.	.
Bacterial	Clostridium perfringens	2002	34	Confirmed	Confirmed	1		.	.	.	.	.	X	.	.	.	.	.	.	.	.	.	.	.
Bacterial	Clostridium perfringens	2002	119	Confirmed	Confirmed	1		.	.	.	.	.	.	.	.	X	.	.	.	.	.	.	.	.
Bacterial	Clostridium perfringens	2002	24	Confirmed	Confirmed	5		.	.	.	.	X	.	.	.	.	X	X	.	.	X	X	.	.
Bacterial	Clostridium perfringens	2002	13	Confirmed	Confirmed	1		.	.	.	.	.	X	.	.	.	.	.	.	.	.	.	.	.
Bacterial	Clostridium perfringens	2002	29	Confirmed	Confirmed	5		.	.	.	X	.	.	.	.	X	X	.	.	.	X	X	.	.
Bacterial	Clostridium perfringens	2002	19	Confirmed	Suspected	1		.	.	.	.	.	X	.	.	.	.	.	.	.	.	.	.	.
Bacterial	Clostridium perfringens	2002	35	Confirmed	Confirmed	1		.	.	.	.	.	.	.	.	.	.	.	.	.	X	.	.	.
Bacterial	Clostridium perfringens	2002	11	Confirmed	Confirmed	7		.	.	.	X	.	.	.	.	X	X	X	.	.	X	X	.	X
Bacterial	Clostridium perfringens	2001	10	Confirmed	Suspected	2		.	.	.	.	.	.	.	.	.	X	X	.	.	.	.	.	.
Bacterial	Clostridium perfringens	2001	59	Suspected	Suspected	2		.	.	.	.	.	.	.	X	.	.	.	.	.	.	.	.	X
Bacterial	Clostridium perfringens	2001	7	Suspected	Suspected	2		.	.	.	.	.	.	.	.	.	X	.	.	.	.	.	.	X
Bacterial	Clostridium perfringens	2001	42	Confirmed	Suspected	1		.	.	.	.	.	.	.	.	X	.	.	.	.	.	.	.	.
Bacterial	Clostridium perfringens	2002	64	Confirmed	Suspected	8		.	.	.	X	.	X	X	X	X	X	.	.	.	X	.	.	X
Bacterial	Clostridium perfringens	2002	29	Suspected	Suspected	2		.	.	.	.	.	.	.	.	.	X	.	.	.	.	X	.	.
Bacterial	Clostridium perfringens	2002	24	Confirmed	Suspected	1		.	.	.	.	.	.	.	.	X	.	.	.	.	.	.	.	.
Bacterial	Clostridium perfringens	2002	9	Confirmed	Confirmed	1		.	.	.	.	.	.	.	.	X	.	.	.	.	.	.	.	.
Bacterial	Clostridium perfringens	2002	950	Confirmed	Confirmed	3		.	.	.	X	.	X	.	.	.	.	.	.	.	.	X	.	.
Bacterial	Clostridium perfringens	2001	4	Suspected	Confirmed	2		.	.	.	X	.	.	.	.	.	X	.	.	.	.	.	.	.
Bacterial	Clostridium perfringens	2001	33	Confirmed	Confirmed	1		.	.	.	.	.	.	.	.	.	.	.	.	.	X	.	.	.
Bacterial	Clostridium perfringens	2001	49	Confirmed	Confirmed	1		.	.	.	.	.	X	.	.	.	.	.	.	.	.	.	.	.
Bacterial	Clostridium perfringens	2001	6	Suspected	Suspected	5		.	.	.	.	.	.	.	X	.	X	.	.	.	X	X	.	X
Bacterial	Clostridium perfringens	2001	35	Confirmed	Confirmed	1		.	.	.	.	.	X	.	.	.	.	.	.	.	.	.	.	.
Bacterial	Clostridium perfringens	2001	7	Suspected	Confirmed	1		.	.	.	.	.	X	.	.	.	.	.	.	.	.	.	.	.
Bacterial	Clostridium perfringens	2001	9	Suspected	Confirmed	2		.	.	.	.	.	.	.	.	X	.	.	.	.	.	X	.	.
Bacterial	Clostridium perfringens	2001	27	Confirmed	Confirmed	10		X	X	X	.	.	.	.	X	X	X	X	.	.	X	X	.	X
Bacterial	Clostridium perfringens	2001	30	Suspected	Suspected	6		.	.	.	X	.	X	.	.	X	X	.	.	.	.	X	.	X
Bacterial	Clostridium perfringens	2001	19	Confirmed	Confirmed	1		.	.	.	.	.	X	.	.	.	.	.	.	.	.	.	.	.
Bacterial	Clostridium perfringens	2001	78	Confirmed	Confirmed	1		.	.	.	.	.	X	.	.	.	.	.	.	.	.	.	.	.
Bacterial	Clostridium perfringens	2001	16	Confirmed	Confirmed	1		.	.	.	.	.	X	.	.	.	.	.	.	.	.	.	.	.
Bacterial	Clostridium perfringens	2001	31	Suspected	Confirmed	1		.	.	.	.	.	X	.	.	.	.	.	.	.	.	.	.	.
Bacterial	Clostridium perfringens	2002	48	Suspected	Confirmed	1		.	.	.	.	.	.	.	.	X	.	.	.	.	.	.	.	.
Bacterial	Clostridium perfringens	2002	57	Confirmed	Suspected	2		.	.	.	.	.	.	.	X	X	.	.	.	.	.	.	.	.
Bacterial	Clostridium perfringens	2002	12	Confirmed	Suspected	1		.	.	.	.	.	X	.	.	.	.	.	.	.	.	.	.	.
Bacterial	Clostridium perfringens	2002	16	Suspected	Confirmed	2		.	.	.	.	.	.	.	.	.	X	.	.	.	.	.	.	X
Bacterial	Clostridium perfringens	2001	13	Confirmed	Confirmed	1		.	.	.	.	.	.	.	.	X	.	.	.	.	.	.	.	.
Bacterial	Clostridium perfringens	2002	68	Suspected	Suspected	4		.	.	.	.	.	X	.	.	.	.	.	.	.	X	X	.	X
Bacterial	Clostridium perfringens	2001	3	Suspected	Suspected	1		.	.	.	.	.	.	.	.	X	.	.	.	.	.	.	.	.
Bacterial	Clostridium perfringens	2001	3	Confirmed	Suspected	1		.	.	.	.	.	X	.	.	.	.	.	.	.	.	.	.	.
Bacterial	Clostridium perfringens	2002	28	Suspected	Suspected	4		.	.	.	.	.	X	.	.	X	X	.	.	.	X	.	.	.
Bacterial	Clostridium perfringens	2002	10	Suspected	Suspected	1		.	.	.	.	.	.	.	X	.	.	.	.	.	.	.	.	.
Bacterial	Clostridium perfringens	2002	74	Suspected	Confirmed	4		.	.	.	X	.	.	.	.	.	X	.	.	.	X	X	.	.
Bacterial	Clostridium perfringens	2002	5	Suspected	Suspected	1		.	.	.	.	.	X	.	.	.	.	.	.	.	.	.	.	.
Bacterial	Clostridium perfringens	2002	6	Suspected	Suspected	1		.	.	.	.	.	.	.	.	X	.	.	.	.	.	.	.	.
Bacterial	Clostridium perfringens	2002	100	Suspected	Suspected	1		.	.	.	.	.	.	.	.	X	.	.	.	.	.	.	.	.
Bacterial	Clostridium perfringens	2002	35	Confirmed	Confirmed	5		.	.	.	X	.	.	.	.	X	X	.	.	.	X	X	.	.
Bacterial	Clostridium perfringens	2002	17	Suspected	Suspected	4		.	.	.	.	.	X	.	X	X	.	.	.	X	.	.	.	.
Bacterial	Clostridium perfringens	2003	11	Confirmed	Suspected	1		.	.	.	.	.	.	.	.	X	.	.	.	.	.	.	.	.
Bacterial	Clostridium perfringens	2003	18	Confirmed	Suspected	1		.	.	.	.	.	.	.	X	.	.	.	.	.	.	.	.	.
Bacterial	Clostridium perfringens	2002	30	Confirmed	Confirmed	1		.	.	.	.	.	X	.	.	.	.	.	.	.	.	.	.	.
Bacterial	Clostridium perfringens	2002	67	Confirmed	Confirmed	1		.	.	.	.	.	.	.	.	X	.	.	.	.	.	.	.	.
Bacterial	Clostridium perfringens	2002	6	Suspected	Confirmed	1		.	.	.	.	.	X	.	.	.	.	.	.	.	.	.	.	.
Bacterial	Clostridium perfringens	2002	34	Confirmed	Confirmed	1		.	.	.	.	X	.	.	.	.	.	.	.	.	.	.	.	.
Bacterial	Clostridium perfringens	2002	35	Confirmed	Confirmed	1		.	.	.	.	.	X	.	.	.	.	.	.	.	.	.	.	.
Bacterial	Clostridium perfringens	2002	23	Confirmed	Confirmed	3		.	.	.	.	.	X	.	.	.	X	X	.	.	.	.	.	.
Bacterial	Clostridium perfringens	2002	300	Confirmed	Confirmed	2		.	.	.	.	.	.	.	.	.	X	X	.	.	.	.	.	.
Bacterial	Clostridium perfringens	2002	80	Confirmed	Confirmed	3		.	.	.	X	.	.	.	.	X	.	.	.	.	.	X	.	.
Bacterial	Clostridium perfringens	2002	30	Confirmed	Confirmed	1		.	.	.	.	.	.	.	X	.	.	.	.	.	.	.	.	.
Bacterial	Clostridium perfringens	2002	3	Suspected	Suspected	5		.	.	.	X	.	X	.	.	.	X	.	.	.	.	X	.	X
Bacterial	Clostridium perfringens	2002	2	Confirmed	Confirmed	1		.	.	.	.	.	X	.	.	.	.	.	.	.	.	.	.	.
Bacterial	Clostridium perfringens	2002	25	Suspected	Suspected	1		.	.	.	.	.	X	.	.	.	.	.	.	.	.	.	.	.
Bacterial	Clostridium perfringens	2003	73	Confirmed	Confirmed	1		.	.	.	.	.	X	.	.	.	.	.	.	.	.	.	.	.
Bacterial	Clostridium perfringens	2003	146	Confirmed	Confirmed	1		.	.	.	.	.	X	.	.	.	.	.	.	.	.	.	.	.
Bacterial	Clostridium perfringens	2002	17	Suspected	Confirmed	1		.	.	.	.	.	.	.	.	X	.	.	.	.	.	.	.	.
Bacterial	Clostridium perfringens	2002	40	Suspected	Confirmed	1		.	.	.	.	.	.	.	.	X	.	.	.	.	.	.	.	.
Bacterial	Clostridium perfringens	2002	32	Confirmed	Confirmed	1		.	.	.	.	.	X	.	.	.	.	.	.	.	.	.	.	.
Bacterial	Clostridium perfringens	2002	17	Confirmed	Confirmed	1		.	.	.	.	.	.	.	X	.	.	.	.	.	.	.	.	.
Bacterial	Clostridium perfringens	2003	32	Suspected	Confirmed	3		.	.	.	X	X	.	.	.	.	X	.	.	.	.	.	.	.
Bacterial	Clostridium perfringens	2003	8	Suspected	Confirmed	4		.	.	.	X	X	.	.	.	X	.	X	.	.	.	.	.	.
Bacterial	Clostridium perfringens	2003	17	Suspected	Confirmed	1		.	.	.	.	.	.	.	.	X	.	.	.	.	.	.	.	.
Bacterial	Clostridium perfringens	2003	11	Suspected	Suspected	5		.	.	.	.	.	.	.	.	X	X	.	.	X	X	X	.	.
Bacterial	Clostridium perfringens	2003	13	Suspected	Confirmed	1		.	.	.	.	.	.	.	X	.	.	.	.	.	.	.	.	.
Bacterial	Clostridium perfringens	2003	22	Suspected	Confirmed	2		.	.	.	.	.	X	.	X	.	.	.	.	.	.	.	.	.
Bacterial	Clostridium perfringens	2003	8	Suspected	Confirmed	1		.	.	.	.	.	X	.	.	.	.	.	.	.	.	.	.	.
Bacterial	Clostridium perfringens	2003	7	Confirmed	Confirmed	1		.	.	.	.	.	.	.	X	.	.	.	.	.	.	.	.	.
Bacterial	Clostridium perfringens	2003	27	Suspected	Suspected	1		.	.	.	.	.	X	.	.	.	.	.	.	.	.	.	.	.
Bacterial	Clostridium perfringens	2003	4	Suspected	Suspected	1		.	.	.	.	.	X	.	.	.	.	.	.	.	.	.	.	.
Bacterial	Clostridium perfringens	2003	19	Suspected	Suspected	1		.	.	.	.	.	X	.	.	.	.	.	.	.	.	.	.	.
Bacterial	Clostridium perfringens	2003	10	Suspected	Suspected	2		.	.	.	.	.	.	.	.	.	X	X	.	.	.	.	.	.
Bacterial	Clostridium perfringens	2003	150	Confirmed	Confirmed	1		.	.	.	.	.	.	.	.	X	.	.	.	.	.	.	.	.
Bacterial	Clostridium perfringens	2003	2	Suspected	Suspected	5		.	.	.	X	.	.	.	.	.	X	X	.	.	.	X	.	X
Bacterial	Clostridium perfringens	2003	12	Suspected	Confirmed	1		.	.	.	.	.	.	.	X	.	.	.	.	.	.	.	.	.
Bacterial	Clostridium perfringens	2003	4	Suspected	Suspected	1		.	.	.	.	.	.	.	.	.	X	.	.	.	.	.	.	.
Bacterial	Clostridium perfringens	2003	2	Suspected	Suspected	2		.	.	.	.	.	.	.	.	.	X	X	.	.	.	.	.	.
Bacterial	Clostridium perfringens	2003	11	Suspected	Suspected	1		.	.	.	.	.	X	.	.	.	.	.	.	.	.	.	.	.
Bacterial	Clostridium perfringens	2002	3	Suspected	Confirmed	2		.	X	.	.	.	.	.	X	.	.	.	.	.	.	.	.	.
Bacterial	Clostridium perfringens	2003	19	Suspected	Suspected	1		.	.	.	.	.	.	.	.	X	.	.	.	.	.	.	.	.
Bacterial	Clostridium perfringens	2003	6	Confirmed	Confirmed	1		.	.	.	.	.	.	.	.	X	.	.	.	.	.	.	.	.
Bacterial	Clostridium perfringens	2003	105	Confirmed	Suspected	5		.	.	.	X	.	.	.	.	.	X	X	.	.	.	X	.	X
Bacterial	Clostridium perfringens	2004	15	Suspected	Confirmed	5		.	.	.	X	.	.	.	.	X	X	.	.	.	X	X	.	.
Bacterial	Clostridium perfringens	2003	880	Confirmed	Suspected	1		.	.	.	.	.	.	.	.	.	.	.	.	.	.	.	.	X
Bacterial	Clostridium perfringens	2003	5	Suspected	Suspected	4		.	.	.	X	.	.	.	.	.	X	.	.	.	X	X	.	.
Bacterial	Clostridium perfringens	2003	15	Confirmed	Suspected	5		.	.	.	.	X	X	.	X	X	X	.	.	.	.	.	.	.
Bacterial	Clostridium perfringens	2003	11	Suspected	Confirmed	1		.	.	.	.	.	.	.	.	X	.	.	.	.	.	.	.	.
Bacterial	Clostridium perfringens	2003	6	Suspected	Confirmed	1		.	.	.	.	.	X	.	.	.	.	.	.	.	.	.	.	.
Bacterial	Clostridium perfringens	2003	4	Suspected	Suspected	7		.	.	.	X	.	X	.	.	X	X	.	.	.	X	X	.	X
Bacterial	Clostridium perfringens	2003	13	Confirmed	Confirmed	3		.	.	.	.	.	.	.	.	X	.	.	.	.	X	.	.	X
Bacterial	Clostridium perfringens	2003	3	Suspected	Suspected	5		.	.	.	X	.	.	.	X	X	X	.	.	.	.	.	.	X
Bacterial	Clostridium perfringens	2003	4	Suspected	Suspected	1		.	.	.	.	.	X	.	.	.	.	.	.	.	.	.	.	.
Bacterial	Clostridium perfringens	2003	276	Confirmed	Suspected	4		.	.	.	.	.	X	.	.	.	.	.	.	.	X	X	.	X
Bacterial	Clostridium perfringens	2003	3	Suspected	Suspected	5		.	.	.	X	.	X	.	.	.	X	.	.	.	X	.	.	X
Bacterial	Clostridium perfringens	2003	2	Suspected	Suspected	2		.	.	.	.	.	.	.	.	X	.	.	.	.	.	X	.	.
Bacterial	Clostridium perfringens	2004	28	Confirmed	Confirmed	1		.	.	.	.	.	.	.	.	X	.	.	.	.	.	.	.	.
Bacterial	Clostridium perfringens	2004	3	Suspected	Suspected	1		.	.	.	.	.	.	.	X	.	.	.	.	.	.	.	.	.
Bacterial	Clostridium perfringens	2004	2	Suspected	Suspected	4		.	.	X	X	.	.	.	.	.	.	.	.	.	X	X	.	.
Bacterial	Clostridium perfringens	2004	7	Suspected	Suspected	7		.	.	.	X	.	X	.	.	X	X	.	.	.	X	X	.	X
Bacterial	Clostridium perfringens	2004	38	Suspected	Confirmed	4		.	.	.	X	.	.	.	.	.	X	X	.	.	X	.	.	.
Bacterial	Clostridium perfringens	2004	3	Suspected	Confirmed	2		.	.	.	.	.	.	.	.	.	X	.	.	.	.	.	.	X
Bacterial	Clostridium perfringens	2004	9	Confirmed	Suspected	1		.	.	.	.	.	.	.	X	.	.	.	.	.	.	.	.	.
Bacterial	Clostridium perfringens	2004	47	Confirmed	Confirmed	6		.	.	.	X	.	X	.	.	X	X	.	.	.	X	.	.	X
Bacterial	Clostridium perfringens	2004	15	Confirmed	Suspected	4		.	.	.	.	.	X	.	.	.	.	.	.	.	X	X	.	X
Bacterial	Clostridium perfringens	2004	3	Suspected	Suspected	1		.	.	.	.	.	.	.	.	X	.	.	.	.	.	.	.	.
Bacterial	Clostridium perfringens	2003	11	Confirmed	Suspected	2		.	.	.	.	.	X	.	.	X	.	.	.	.	.	.	.	.
Bacterial	Clostridium perfringens	2003	176	Confirmed	Confirmed	4		.	.	.	.	.	X	X	X	X	.	.	.	.	.	.	.	.
Bacterial	Clostridium perfringens	2004	50	Confirmed	Confirmed	4		X	X	.	X	.	.	.	.	.	X	.	.	.	.	.	.	.
Bacterial	Clostridium perfringens	2004	80	Suspected	Confirmed	1		.	.	.	.	.	.	.	.	X	.	.	.	.	.	.	.	.
Bacterial	Clostridium perfringens	2004	7	Confirmed	Suspected	1		.	.	.	.	.	.	.	.	X	.	.	.	.	.	.	.	.
Bacterial	Clostridium perfringens	2004	52	Suspected	Confirmed	3		.	.	.	X	.	.	.	.	.	X	.	.	.	.	.	.	X
Bacterial	Clostridium perfringens	2004	21	Suspected	Confirmed	1		.	.	.	.	.	X	.	.	.	.	.	.	.	.	.	.	.
Bacterial	Clostridium perfringens	2004	20	Suspected	Confirmed	1		.	.	.	.	.	X	.	.	.	.	.	.	.	.	.	.	.
Bacterial	Clostridium perfringens	2004	9	Suspected	Suspected	6		.	.	.	X	.	X	.	.	X	X	.	.	.	.	X	.	X
Bacterial	Clostridium perfringens	2004	18	Suspected	Confirmed	1		.	.	.	.	.	.	.	X	.	.	.	.	.	.	.	.	.
Bacterial	Clostridium perfringens	2004	5	Suspected	Suspected	2		.	.	.	.	.	X	.	.	.	X	.	.	.	.	.	.	.
Bacterial	Clostridium perfringens	2004	6	Suspected	Confirmed	1		.	.	.	.	.	X	.	.	.	.	.	.	.	.	.	.	.
Bacterial	Clostridium perfringens	2004	24	Suspected	Confirmed	2		.	.	.	.	.	X	.	.	.	.	.	X	.	.	.	.	.
Bacterial	Clostridium perfringens	2004	118	Confirmed	Suspected	4		.	.	.	.	X	.	.	.	X	.	.	.	.	X	X	.	.
Bacterial	Clostridium perfringens	2004	15	Suspected	Suspected	2		.	.	.	.	.	.	.	X	.	X	.	.	.	.	.	.	.
Bacterial	Clostridium perfringens	2004	4	Confirmed	Suspected	1		.	.	.	.	.	.	.	.	X	.	.	.	.	.	.	.	.
Bacterial	Clostridium perfringens	2004	4	Suspected	Suspected	8		.	.	.	.	.	X	X	X	X	X	X	.	.	.	X	.	X
Bacterial	Clostridium perfringens	2004	34	Suspected	Suspected	1		.	.	.	.	.	.	.	.	X	.	.	.	.	.	.	.	.
Bacterial	Clostridium perfringens	2004	9	Suspected	Suspected	1		.	.	.	.	.	.	.	.	.	.	.	.	.	.	X	.	.
Bacterial	Clostridium perfringens	2004	9	Confirmed	Confirmed	2		.	.	.	.	.	.	.	X	.	X	.	.	.	.	.	.	.
Bacterial	Clostridium perfringens	2004	25	Confirmed	Confirmed	1		.	.	.	.	.	X	.	.	.	.	.	.	.	.	.	.	.
Bacterial	Clostridium perfringens	2004	11	Confirmed	Suspected	1		.	.	.	.	.	.	.	.	X	.	.	.	.	.	.	.	.
Bacterial	Clostridium perfringens	2004	74	Confirmed	Confirmed	1		.	.	.	.	.	.	.	.	X	.	.	.	.	.	.	.	.
Bacterial	Clostridium perfringens	2004	30	Suspected	Confirmed	3		.	.	.	X	X	.	.	.	.	.	.	.	.	.	X	.	.
Bacterial	Clostridium perfringens	2004	3	Confirmed	Suspected	1		.	.	.	.	.	X	.	.	.	.	.	.	.	.	.	.	.
Bacterial	Clostridium perfringens	2004	11	Confirmed	Suspected	3		.	.	.	X	.	.	.	.	.	.	X	X	.	.	.	.	.
Bacterial	Clostridium perfringens	2004	69	Confirmed	Confirmed	3		.	.	.	.	.	X	.	X	X	.	.	.	.	.	.	.	.
Bacterial	Clostridium perfringens	2004	11	Suspected	Suspected	1		.	.	.	.	.	X	.	.	.	.	.	.	.	.	.	.	.
Bacterial	Clostridium perfringens	2004	15	Suspected	Confirmed	6		.	.	.	.	X	.	.	.	X	X	X	.	.	X	.	.	X
Bacterial	Clostridium perfringens	2004	63	Confirmed	Confirmed	1		.	.	.	.	.	.	.	.	X	.	.	.	.	.	.	.	.
Bacterial	Clostridium perfringens	2001	39	Confirmed	Confirmed	1		.	.	.	.	.	X	.	.	.	.	.	.	.	.	.	.	.
Bacterial	Clostridium perfringens	2004	225	Suspected	Suspected	4		.	.	.	.	.	X	X	X	X	.	.	.	.	.	.	.	.
Bacterial	Clostridium perfringens	2004	200	Confirmed	Confirmed	1		.	.	.	.	.	.	.	.	X	.	.	.	.	.	.	.	.
Bacterial	Clostridium perfringens	2004	25	Suspected	Confirmed	1		.	.	.	.	.	.	.	.	X	.	.	.	.	.	.	.	.
Bacterial	Clostridium perfringens	2005	10	Suspected	Suspected	3		.	.	.	.	.	.	.	.	X	X	.	.	.	.	X	.	.
Bacterial	Clostridium perfringens	2005	5	Confirmed	Suspected	1		.	.	.	.	.	.	.	X	.	.	.	.	.	.	.	.	.
Bacterial	Clostridium perfringens	2004	20	Confirmed	Confirmed	1		.	.	.	.	.	.	.	.	X	.	.	.	.	.	.	.	.
Bacterial	Clostridium perfringens	2004	269	Confirmed	Confirmed	3		.	.	.	X	X	.	.	.	.	X	.	.	.	.	.	.	.
Bacterial	Clostridium perfringens	2005	5	Confirmed	Confirmed	1		.	.	.	.	.	X	.	.	.	.	.	.	.	.	.	.	.
Bacterial	Clostridium perfringens	2005	10	Confirmed	Confirmed	2		.	.	.	.	.	.	.	.	.	X	X	.	.	.	.	.	.
Bacterial	Clostridium perfringens	2005	13	Suspected	Suspected	1		.	.	.	.	.	X	.	.	.	.	.	.	.	.	.	.	.
Bacterial	Clostridium perfringens	2004	28	Suspected	Confirmed	1		.	.	.	.	.	X	.	.	.	.	.	.	.	.	.	.	.
Bacterial	Clostridium perfringens	2005	18	Suspected	Confirmed	1		.	.	.	.	.	X	.	.	.	.	.	.	.	.	.	.	.
Bacterial	Clostridium perfringens	2004	56	Confirmed	Suspected	5		.	.	.	X	X	.	.	.	.	X	.	.	.	.	X	.	X
Bacterial	Clostridium perfringens	2005	3	Confirmed	Confirmed	1		.	.	.	.	.	.	.	X	.	.	.	.	.	.	.	.	.
Bacterial	Clostridium perfringens	2005	9	Suspected	Confirmed	1		.	.	.	.	.	X	.	.	.	.	.	.	.	.	.	.	.
Bacterial	Clostridium perfringens	2004	220	Suspected	Confirmed	3		.	.	.	.	.	X	.	X	X	.	.	.	.	.	.	.	.
Bacterial	Clostridium perfringens	2005	104	Confirmed	Confirmed	1		.	.	.	.	.	.	.	.	X	.	.	.	.	.	.	.	.
Bacterial	Clostridium perfringens	2005	17	Confirmed	Confirmed	4		.	.	.	.	.	X	.	.	.	.	X	X	.	.	.	.	X
Bacterial	Clostridium perfringens	2005	16	Suspected	Confirmed	1		.	.	.	.	.	.	.	.	.	X	.	.	.	.	.	.	.
Bacterial	Clostridium perfringens	2005	10	Confirmed	Suspected	1		.	.	.	.	.	X	.	.	.	.	.	.	.	.	.	.	.
Bacterial	Clostridium perfringens	2005	13	Confirmed	Confirmed	1		.	.	.	.	.	.	.	X	.	.	.	.	.	.	.	.	.
Bacterial	Clostridium perfringens	2005	23	Suspected	Confirmed	3		.	.	.	X	X	.	.	.	.	.	X	.	.	.	.	.	.
Bacterial	Clostridium perfringens	2005	27	Confirmed	Confirmed	1		.	.	.	.	.	.	.	.	X	.	.	.	.	.	.	.	.
Bacterial	Clostridium perfringens	2005	66	Suspected	Suspected	1		.	.	.	.	.	X	.	.	.	.	.	.	.	.	.	.	.
Bacterial	Clostridium perfringens	2005	6	Suspected	Suspected	5		.	.	.	.	.	X	.	X	.	X	.	.	.	X	.	.	X
Bacterial	Clostridium perfringens	2005	19	Confirmed	Confirmed	1		.	.	.	.	.	.	.	.	X	.	.	.	.	.	.	.	.
Bacterial	Clostridium perfringens	2005	8	Confirmed	Confirmed	2		.	.	.	.	.	X	.	.	.	.	.	.	.	.	X	.	.
Bacterial	Clostridium perfringens	2005	8	Suspected	Suspected	1		.	.	.	.	.	X	.	.	.	.	.	.	.	.	.	.	.
Bacterial	Clostridium perfringens	2005	3	Suspected	Confirmed	1		.	.	.	.	.	X	.	.	.	.	.	.	.	.	.	.	.
Bacterial	Clostridium perfringens	2005	2	Suspected	Suspected	7		.	.	.	.	.	.	.	.	X	.	X	.	X	X	X	X	X
Bacterial	Clostridium perfringens	2005	3	Confirmed	Suspected	1		.	.	.	.	.	X	.	.	.	.	.	.	.	.	.	.	.
Bacterial	Clostridium perfringens	2004	31	Confirmed	Confirmed	1		.	.	.	.	.	.	.	X	.	.	.	.	.	.	.	.	.
Bacterial	Clostridium perfringens	2005	338	Suspected	Confirmed	1		.	.	.	.	.	.	.	.	X	.	.	.	.	.	.	.	.
Bacterial	Clostridium perfringens	2004	13	Confirmed	Confirmed	4		.	.	.	X	X	.	.	.	.	X	X	.	.	.	.	.	.
Bacterial	Clostridium perfringens	2005	5	Suspected	Suspected	1		.	.	.	.	.	.	.	X	.	.	.	.	.	.	.	.	.
Bacterial	Clostridium perfringens	2005	8	Suspected	Confirmed	3		.	.	.	.	.	X	.	X	X	.	.	.	.	.	.	.	.
Bacterial	Clostridium perfringens	2005	56	Confirmed	Confirmed	1		.	.	.	.	X	.	.	.	.	.	.	.	.	.	.	.	.
Bacterial	Clostridium perfringens	2005	21	Confirmed	Confirmed	4		.	.	.	X	.	.	.	.	X	X	.	.	.	.	X	.	.
Bacterial	Clostridium perfringens	2005	11	Suspected	Confirmed	1		.	.	.	.	.	.	.	.	X	.	.	.	.	.	.	.	.
Bacterial	Clostridium perfringens	2006	76	Suspected	Confirmed	3		.	.	.	.	.	X	.	X	X	.	.	.	.	.	.	.	.
Bacterial	Clostridium perfringens	2006	59	Confirmed	Confirmed	1		.	.	.	.	.	.	.	.	.	X	.	.	.	.	.	.	.
Bacterial	Clostridium perfringens	2006	8	Suspected	Confirmed	1		.	.	.	.	.	.	.	.	.	X	.	.	.	.	.	.	.
Bacterial	Clostridium perfringens	2006	32	Suspected	Suspected	1		.	.	.	.	.	X	.	.	.	.	.	.	.	.	.	.	.
Bacterial	Clostridium perfringens	2006	249	Confirmed	Confirmed	5		.	.	.	X	.	.	.	.	X	X	.	.	.	.	X	.	X
Bacterial	Clostridium perfringens	2006	8	Confirmed	Confirmed	6		.	.	.	X	.	X	.	.	.	X	.	.	.	X	X	.	X
Bacterial	Clostridium perfringens	2006	3	Suspected	Suspected	4		.	.	.	X	X	.	.	.	.	X	.	.	.	.	.	.	X
Bacterial	Clostridium perfringens	2006	5	Suspected	Confirmed	2		.	.	.	.	.	.	.	.	.	X	X	.	.	.	.	.	.
Bacterial	Clostridium perfringens	2005	17	Confirmed	Confirmed	2		.	.	.	.	.	.	.	.	X	.	.	.	.	.	.	.	X
Bacterial	Clostridium perfringens	2005	40	Suspected	Confirmed	1		.	.	.	.	.	X	.	.	.	.	.	.	.	.	.	.	.
Bacterial	Clostridium perfringens	2006	4	Suspected	Suspected	2		.	.	.	.	.	.	.	.	X	.	X	.	.	.	.	.	.
Bacterial	Clostridium perfringens	2006	33	Suspected	Confirmed	1		.	.	.	.	.	X	.	.	.	.	.	.	.	.	.	.	.
Bacterial	Clostridium perfringens	2006	4	Suspected	Suspected	6		.	.	.	.	.	X	X	X	X	.	.	.	X	.	.	.	X
Bacterial	Clostridium perfringens	2005	25	Suspected	Confirmed	4		.	.	.	.	.	X	.	.	.	X	.	.	.	X	.	.	X
Bacterial	Clostridium perfringens	2006	55	Confirmed	Confirmed	1		.	X	.	.	.	.	.	.	.	.	.	.	.	.	.	.	.
Bacterial	Clostridium perfringens	2006	12	Confirmed	Confirmed	2		.	.	.	.	.	.	.	.	.	X	X	.	.	.	.	.	.
Bacterial	Clostridium perfringens	2006	6	Suspected	Confirmed	3		.	.	.	.	.	.	.	.	X	X	X	.	.	.	.	.	.
Bacterial	Clostridium perfringens	2006	3	Suspected	Suspected	6		.	.	.	X	.	.	.	.	X	X	.	.	.	X	X	.	X
Bacterial	Clostridium perfringens	2006	16	Confirmed	Confirmed	6		X	X	X	.	X	.	.	X	.	X	.	.	.	.	.	.	.
Bacterial	Clostridium perfringens	2006	4	Confirmed	Confirmed	4		.	.	.	X	X	.	.	.	X	X	.	.	.	.	.	.	.
Bacterial	Clostridium perfringens	2006	70	Confirmed	Confirmed	3		.	.	.	.	.	X	.	.	X	.	.	.	.	.	X	.	.
Bacterial	Clostridium perfringens	2006	22	Confirmed	Confirmed	1		.	.	.	.	.	.	.	.	X	.	.	.	.	.	.	.	.
Bacterial	Clostridium perfringens	2006	86	Suspected	Confirmed	1		.	.	.	.	.	.	.	.	X	.	.	.	.	.	.	.	.
Bacterial	Clostridium perfringens	2006	98	Confirmed	Confirmed	1		.	.	.	.	.	X	.	.	.	.	.	.	.	.	.	.	.
Bacterial	Clostridium perfringens	2006	38	Confirmed	Confirmed	5		.	.	.	.	.	X	.	X	X	X	.	.	.	.	X	.	.
Bacterial	Clostridium perfringens	2006	53	Confirmed	Confirmed	1		.	.	.	.	.	.	.	.	X	.	.	.	.	.	.	.	.
Bacterial	Clostridium perfringens	2007	23	Confirmed	Confirmed	8		.	.	.	.	.	X	X	X	X	X	X	.	.	.	X	.	X
Bacterial	Clostridium perfringens	2006	12	Confirmed	Confirmed	1		.	.	.	.	.	X	.	.	.	.	.	.	.	.	.	.	.
Bacterial	Clostridium perfringens	2006	81	Suspected	Confirmed	1		.	.	.	.	.	.	.	X	.	.	.	.	.	.	.	.	.
Bacterial	Clostridium perfringens	2007	132	Suspected	Confirmed	1		.	.	.	.	.	.	.	.	X	.	.	.	.	.	.	.	.
Bacterial	Clostridium perfringens	2006	24	Confirmed	Confirmed	8		X	X	X	.	X	X	.	.	.	X	X	.	.	.	X	.	.
Bacterial	Clostridium perfringens	2007	4	Confirmed	Confirmed	4		.	.	.	.	X	.	.	.	X	.	.	.	.	X	X	.	.
Bacterial	Clostridium perfringens	2006	7	Confirmed	Confirmed	1		.	.	.	.	.	X	.	.	.	.	.	.	.	.	.	.	.
Bacterial	Clostridium perfringens	2007	11	Confirmed	Confirmed	1		.	.	.	.	.	X	.	.	.	.	.	.	.	.	.	.	.
Bacterial	Clostridium perfringens	2007	26	Confirmed	Confirmed	2		.	.	.	.	.	X	.	.	.	.	.	.	.	.	X	.	.
Bacterial	Clostridium perfringens	2007	10	Confirmed	Suspected	2		.	.	.	.	.	.	.	.	.	X	X	.	.	.	.	.	.
Bacterial	Clostridium perfringens	2006	34	Suspected	Suspected	3		.	.	.	.	.	X	.	.	.	.	.	.	.	.	X	.	X
Bacterial	Clostridium perfringens	2007	100	Confirmed	Confirmed	2		.	.	.	.	.	.	.	.	X	X	.	.	.	.	.	.	.
Bacterial	Clostridium perfringens	2007	7	Suspected	Confirmed	2		.	.	.	.	.	.	.	.	.	X	X	.	.	.	.	.	.
Bacterial	Clostridium perfringens	2007	100	Confirmed	Confirmed	8		.	.	.	.	.	X	X	X	X	X	X	.	.	.	X	.	X
Bacterial	Clostridium perfringens	2007	30	Confirmed	Confirmed	1		.	.	.	.	.	.	.	.	X	.	.	.	.	.	.	.	.
Bacterial	Clostridium perfringens	2007	16	Confirmed	Confirmed	4		.	.	.	.	.	X	.	.	.	.	.	.	.	X	X	.	X
Bacterial	Clostridium perfringens	2007	9	Confirmed	Confirmed	2		.	.	.	.	.	.	.	.	X	.	.	.	.	.	X	.	.
Bacterial	Clostridium perfringens	2007	3	Suspected	Suspected	1		.	.	.	.	.	.	.	.	X	.	.	.	.	.	.	.	.
Bacterial	Clostridium perfringens	2006	741	Suspected	Confirmed	1		.	.	.	.	.	.	.	.	X	.	.	.	.	.	.	.	.
Bacterial	Clostridium perfringens	2007	7	Suspected	Suspected	1		.	.	.	.	.	X	.	.	.	.	.	.	.	.	.	.	.
Bacterial	Clostridium perfringens	2007	5	Confirmed	Confirmed	1		.	.	.	.	.	.	.	.	.	X	.	.	.	.	.	.	.
Bacterial	Clostridium perfringens	2007	40	Confirmed	Confirmed	1		.	.	.	.	.	X	.	.	.	.	.	.	.	.	.	.	.
Bacterial	Clostridium perfringens	2007	7	Confirmed	Confirmed	1		.	.	.	.	.	.	.	.	X	.	.	.	.	.	.	.	.
Bacterial	Clostridium perfringens	2007	16	Confirmed	Confirmed	1		.	.	.	.	.	X	.	.	.	.	.	.	.	.	.	.	.
Bacterial	Clostridium perfringens	2007	3	Suspected	Suspected	9		.	.	.	X	X	X	X	X	X	X	.	.	.	.	X	.	X
Bacterial	Clostridium perfringens	2007	145	Confirmed	Confirmed	3		.	.	.	.	X	.	.	.	X	X	.	.	.	.	.	.	.
Bacterial	Clostridium perfringens	2007	23	Confirmed	Confirmed	1		.	.	.	.	.	.	.	X	.	.	.	.	.	.	.	.	.
Bacterial	Clostridium perfringens	2007	5	Confirmed	Confirmed	1		.	.	.	.	.	.	.	.	X	.	.	.	.	.	.	.	.
Bacterial	Clostridium perfringens	2007	23	Confirmed	Confirmed	2		.	.	.	.	.	.	.	.	X	.	.	.	.	.	X	.	.
Bacterial	Clostridium perfringens	2007	11	Confirmed	Confirmed	2		.	.	.	.	.	X	.	X	.	.	.	.	.	.	.	.	.
Bacterial	Clostridium perfringens	2007	125	Confirmed	Confirmed	1		.	.	.	.	.	.	.	.	.	X	.	.	.	.	.	.	.
Bacterial	Clostridium perfringens	2007	74	Confirmed	Confirmed	1		.	.	.	.	.	X	.	.	.	.	.	.	.	.	.	.	.
Bacterial	Clostridium perfringens	2007	5	Suspected	Suspected	3		.	.	.	.	.	X	.	X	X	.	.	.	.	.	.	.	.
Bacterial	Clostridium perfringens	2007	8	Confirmed	Confirmed	6		.	.	.	X	.	.	.	.	X	X	X	.	.	X	X	.	.
Bacterial	Clostridium perfringens	2007	6	Confirmed	Confirmed	8		.	.	.	X	.	.	.	.	X	X	X	X	.	X	X	.	X
Bacterial	Clostridium perfringens	2007	10	Suspected	Confirmed	4		.	.	.	X	.	.	.	.	X	X	.	.	.	.	X	.	.
Bacterial	Clostridium perfringens	2007	12	Confirmed	Confirmed	1		.	.	.	.	.	.	.	X	.	.	.	.	.	.	.	.	.
Bacterial	Clostridium perfringens	2007	14	Suspected	Confirmed	1		.	.	.	.	.	.	.	.	X	.	.	.	.	.	.	.	.
Bacterial	Clostridium perfringens	2007	51	Suspected	Confirmed	1		.	.	.	.	.	.	.	.	X	.	.	.	.	.	.	.	.
Bacterial	Clostridium perfringens	2007	32	Confirmed	Confirmed	1		.	.	.	.	.	X	.	.	.	.	.	.	.	.	.	.	.
Bacterial	Clostridium perfringens	2007	28	Confirmed	Confirmed	1		.	.	.	.	.	.	.	.	X	.	.	.	.	.	.	.	.
Bacterial	Clostridium perfringens	2007	8	Confirmed	Confirmed	1		.	.	.	.	.	.	.	.	X	.	.	.	.	.	.	.	.
Bacterial	Clostridium perfringens	2008	3	Suspected	Suspected	1		.	.	.	.	.	.	.	.	X	.	.	.	.	.	.	.	.
Bacterial	Clostridium perfringens	2008	41	Confirmed	Confirmed	5		.	.	.	.	.	X	.	X	X	.	X	.	.	.	.	.	X
Bacterial	Clostridium perfringens	2008	2	Confirmed	Confirmed	2		.	.	.	.	.	.	.	.	.	X	X	.	.	.	.	.	.
Bacterial	Clostridium perfringens	2007	5	Confirmed	Confirmed	2		.	.	.	.	.	.	.	.	.	X	X	.	.	.	.	.	.
Bacterial	Clostridium perfringens	2008	100	Confirmed	Confirmed	1		.	.	.	.	.	.	.	X	.	.	.	.	.	.	.	.	.
Bacterial	Clostridium perfringens	2008	19	Confirmed	Confirmed	4		.	.	.	.	.	.	.	.	X	X	.	.	.	X	X	.	.
Bacterial	Clostridium perfringens	2008	6	Suspected	Confirmed	4		.	.	.	X	X	.	.	.	.	.	X	.	.	X	.	.	.
Bacterial	Clostridium perfringens	2008	19	Confirmed	Confirmed	1		.	.	.	.	.	.	.	.	.	X	.	.	.	.	.	.	.
Bacterial	Clostridium perfringens	2008	7	Suspected	Suspected	1		.	.	.	.	.	.	.	.	X	.	.	.	.	.	.	.	.
Bacterial	Clostridium perfringens	2008	29	Suspected	Confirmed	5		.	.	.	.	.	X	X	X	X	.	.	.	.	.	.	.	X
Bacterial	Clostridium perfringens	2007	3	Suspected	Suspected	1		.	.	.	.	.	.	.	.	X	.	.	.	.	.	.	.	.
Bacterial	Clostridium perfringens	2007	50	Suspected	Confirmed	6		.	.	.	X	.	.	.	.	X	X	.	.	.	X	X	.	X
Bacterial	Clostridium perfringens	2008	8	Suspected	Suspected	5		.	.	.	X	.	X	.	.	.	X	.	.	.	X	.	.	X
Bacterial	Clostridium perfringens	2008	3	Suspected	Suspected	1		.	.	.	.	.	.	.	.	X	.	.	.	.	.	.	.	.
Bacterial	Clostridium perfringens	2008	6	Suspected	Confirmed	7		.	.	.	X	X	.	X	.	.	X	X	.	.	.	X	.	X
Bacterial	Clostridium perfringens	2008	32	Suspected	Confirmed	1		.	.	.	.	.	.	.	X	.	.	.	.	.	.	.	.	.
Bacterial	Clostridium perfringens	2008	12	Suspected	Confirmed	2		.	.	.	.	.	.	.	.	X	X	.	.	.	.	.	.	.
Bacterial	Clostridium perfringens	2008	24	Confirmed	Confirmed	1		.	.	.	X	.	.	.	.	.	.	.	.	.	.	.	.	.
Bacterial	Clostridium perfringens	2008	31	Confirmed	Confirmed	2		.	.	.	.	.	X	.	.	.	X	.	.	.	.	.	.	.
Bacterial	Clostridium perfringens	2008	18	Confirmed	Confirmed	1		.	.	.	.	.	X	.	.	.	.	.	.	.	.	.	.	.
Bacterial	Clostridium perfringens	2008	12	Confirmed	Confirmed	4		.	.	.	.	.	X	.	.	.	X	.	.	.	X	X	.	.
Bacterial	Clostridium perfringens	2008	6	Suspected	Confirmed	1		.	.	.	.	.	.	.	X	.	.	.	.	.	.	.	.	.
Bacterial	Clostridium perfringens	2008	15	Confirmed	Confirmed	3		.	.	.	.	.	X	X	X	.	.	.	.	.	.	.	.	.
Bacterial	Clostridium perfringens	2008	45	Confirmed	Confirmed	1		.	.	.	.	.	X	.	.	.	.	.	.	.	.	.	.	.
Bacterial	Clostridium perfringens	2008	16	Suspected	Confirmed	1		.	.	.	.	.	.	.	.	.	X	.	.	.	.	.	.	.
Bacterial	Clostridium perfringens	2008	50	Confirmed	Confirmed	1		.	.	.	.	.	X	.	.	.	.	.	.	.	.	.	.	.
Bacterial	Clostridium perfringens	2008	13	Confirmed	Confirmed	1		.	.	.	.	.	X	.	.	.	.	.	.	.	.	.	.	.
Bacterial	Clostridium perfringens	2008	46	Suspected	Confirmed	1		.	.	.	.	.	.	.	.	X	.	.	.	.	.	.	.	.
Bacterial	Clostridium perfringens	2008	198	Confirmed	Confirmed	1		.	.	.	.	.	.	.	X	.	.	.	.	.	.	.	.	.
Bacterial	Clostridium perfringens	2008	22	Confirmed	Confirmed	1		.	.	.	.	.	.	.	.	X	.	.	.	.	.	.	.	.
Bacterial	Clostridium perfringens	2008	22	Confirmed	Confirmed	1		.	.	.	.	.	.	.	X	.	.	.	.	.	.	.	.	.
Bacterial	Clostridium perfringens	2008	4	Suspected	Confirmed	1		.	.	.	.	.	X	.	.	.	.	.	.	.	.	.	.	.
Bacterial	Clostridium perfringens	2008	45	Confirmed	Confirmed	2		.	.	.	X	.	.	.	.	.	.	.	.	.	.	X	.	.
Bacterial	Clostridium perfringens	2008	24	Confirmed	Confirmed	1		.	.	.	.	.	.	.	X	.	.	.	.	.	.	.	.	.
Bacterial	Clostridium perfringens	2008	14	Suspected	Suspected	1		.	.	.	.	.	.	.	.	X	.	.	.	.	.	.	.	.
Bacterial	Clostridium perfringens	2008	200	Confirmed	Confirmed	1		.	.	.	.	.	X	.	.	.	.	.	.	.	.	.	.	.
Bacterial	Clostridium perfringens	2008	62	Suspected	Confirmed	1		.	.	.	.	.	.	.	.	X	.	.	.	.	.	.	.	.
Bacterial	E. coli, ETEC	2000	100	Confirmed	Confirmed	2		.	.	.	.	.	.	.	.	.	.	X	.	.	.	.	.	X
Bacterial	E. coli, ETEC	1998	66	Confirmed	Suspected	1		.	.	.	.	.	.	.	.	.	.	.	.	.	X	.	.	.
Bacterial	E. coli, ETEC	1998	916	Confirmed	Confirmed	3		.	.	.	.	X	.	.	.	.	X	.	.	.	.	X	.	.
Bacterial	E. coli, ETEC	1999	245	Suspected	Confirmed	7		.	.	.	X	X	.	.	.	X	X	X	.	.	X	X	.	.
Bacterial	E. coli, ETEC	2001	21	Confirmed	Suspected	5		.	.	.	X	.	.	.	.	.	X	.	.	.	X	X	.	X
Bacterial	E. coli, ETEC	2002	49	Confirmed	Confirmed	6		.	.	.	X	X	.	.	.	X	X	.	.	.	.	X	.	X
Bacterial	E. coli, ETEC	2003	41	Confirmed	Suspected	5		X	.	.	.	X	.	.	.	.	.	X	.	.	X	X	.	.
Bacterial	E. coli, ETEC	2003	2	Suspected	Suspected	4		.	.	.	.	.	X	.	.	.	X	.	.	.	X	.	.	X
Bacterial	E. coli, ETEC	2004	300	Suspected	Confirmed	1		.	.	.	.	.	.	.	.	.	.	.	.	.	.	.	.	X
Bacterial	E. coli, ETEC	2004	62	Confirmed	Suspected	4		.	.	.	.	.	X	.	X	.	.	.	X	.	X	.	.	.
Bacterial	E. coli, ETEC	2007	76	Suspected	Confirmed	4		.	.	.	X	X	.	.	.	.	.	X	.	.	X	.	.	.
Bacterial	E. coli, O157 STEC	2004	59	Confirmed	Confirmed	1		.	.	.	.	.	X	.	.	.	.	.	.	.	.	.	.	.
Bacterial	E. coli, O157 STEC	2004	5	Confirmed	Confirmed	1		.	.	.	.	.	X	.	.	.	.	.	.	.	.	.	.	.
Bacterial	E. coli, O157 STEC	2005	64	Confirmed	Confirmed	1		.	.	.	.	.	.	.	.	.	.	.	.	.	X	.	.	.
Bacterial	E. coli, O157 STEC	2005	3	Confirmed	Confirmed	1		.	.	.	.	.	X	.	.	.	.	.	.	.	.	.	.	.
Bacterial	E. coli, O157 STEC	1998	8	Confirmed	Suspected	4		.	.	.	.	.	X	.	.	.	X	.	.	.	X	.	.	X
Bacterial	E. coli, O157 STEC	1998	5	Confirmed	Suspected	4		.	.	.	.	.	X	.	.	.	X	.	.	.	X	.	.	X
Bacterial	E. coli, O157 STEC	1998	23	Confirmed	Suspected	3		.	.	.	.	.	X	.	X	X	.	.	.	.	.	.	.	.
Bacterial	E. coli, O157 STEC	1999	10	Confirmed	Suspected	5		.	.	.	.	.	X	X	X	X	.	.	.	.	.	.	.	X
Bacterial	E. coli, O157 STEC	1999	25	Confirmed	Confirmed	1		.	.	.	.	.	.	.	.	.	.	.	X	.	.	.	.	.
Bacterial	E. coli, O157 STEC	1999	47	Confirmed	Confirmed	1		.	.	.	.	.	.	.	.	.	.	.	.	.	X	.	.	.
Bacterial	E. coli, O157 STEC	1999	18	Confirmed	Confirmed	1		.	.	.	.	.	.	.	.	.	.	.	.	.	X	.	.	.
Bacterial	E. coli, O157 STEC	1998	5	Confirmed	Suspected	3		.	.	.	.	X	.	.	.	.	X	.	.	.	.	X	.	.
Bacterial	E. coli, O157 STEC	1998	19	Confirmed	Confirmed	3		.	.	.	.	X	.	.	.	.	X	.	.	.	.	X	.	.
Bacterial	E. coli, O157 STEC	1999	9	Confirmed	Confirmed	1		.	.	.	.	.	X	.	.	.	.	.	.	.	.	.	.	.
Bacterial	E. coli, O157 STEC	1999	65	Confirmed	Confirmed	1		.	.	.	.	.	.	.	.	.	.	.	.	.	X	.	.	.
Bacterial	E. coli, O157 STEC	1999	3	Suspected	Suspected	1		.	.	.	.	.	X	.	.	.	.	.	.	.	.	.	.	.
Bacterial	E. coli, O157 STEC	1999	3	Confirmed	Suspected	1		.	.	.	.	.	X	.	.	.	.	.	.	.	.	.	.	.
Bacterial	E. coli, O157 STEC	1999	2	Confirmed	Suspected	1		.	.	.	.	.	X	.	.	.	.	.	.	.	.	.	.	.
Bacterial	E. coli, O157 STEC	1999	2	Confirmed	Suspected	1		.	.	.	.	.	X	.	.	.	.	.	.	.	.	.	.	.
Bacterial	E. coli, O157 STEC	1998	143	Confirmed	Suspected	4		.	.	.	.	X	.	.	.	.	.	X	.	.	X	X	.	.
Bacterial	E. coli, O157 STEC	1999	10	Confirmed	Confirmed	1		.	.	.	.	.	X	.	.	.	.	.	.	.	.	.	.	.
Bacterial	E. coli, O157 STEC	1999	5	Confirmed	Confirmed	1		.	.	.	.	.	X	.	.	.	.	.	.	.	.	.	.	.
Bacterial	E. coli, O157 STEC	1999	7	Confirmed	Confirmed	1		.	.	.	.	.	X	.	.	.	.	.	.	.	.	.	.	.
Bacterial	E. coli, O157 STEC	1999	14	Confirmed	Confirmed	1		.	.	.	.	.	X	.	.	.	.	.	.	.	.	.	.	.
Bacterial	E. coli, O157 STEC	1999	9	Confirmed	Confirmed	1		.	.	.	.	.	X	.	.	.	.	.	.	.	.	.	.	.
Bacterial	E. coli, O157 STEC	1998	34	Confirmed	Confirmed	1		.	.	.	.	.	X	.	.	.	.	.	.	.	.	.	.	.
Bacterial	E. coli, O157 STEC	1998	4	Confirmed	Suspected	6		.	.	.	X	.	X	.	X	.	X	.	.	.	X	.	.	X
Bacterial	E. coli, O157 STEC	1998	2	Confirmed	Confirmed	1		.	.	.	X	.	.	.	.	.	.	.	.	.	.	.	.	.
Bacterial	E. coli, O157 STEC	1999	33	Confirmed	Suspected	3		.	.	.	.	.	X	.	X	X	.	.	.	.	.	.	.	.
Bacterial	E. coli, O157 STEC	1999	17	Confirmed	Confirmed	1		.	.	.	.	.	X	.	.	.	.	.	.	.	.	.	.	.
Bacterial	E. coli, O157 STEC	1999	9	Confirmed	Confirmed	1		.	.	.	.	.	X	.	.	.	.	.	.	.	.	.	.	.
Bacterial	E. coli, O157 STEC	2000	29	Confirmed	Confirmed	5		.	.	.	X	X	.	.	.	.	X	X	X	.	.	.	.	.
Bacterial	E. coli, O157 STEC	2000	736	Confirmed	Confirmed	1		.	.	.	.	.	.	.	.	.	.	.	X	.	.	.	.	.
Bacterial	E. coli, O157 STEC	2000	15	Confirmed	Confirmed	4		.	.	.	.	.	X	.	.	.	X	.	.	.	X	.	.	X
Bacterial	E. coli, O157 STEC	2000	2	Suspected	Confirmed	1		.	.	.	.	.	X	.	.	.	.	.	.	.	.	.	.	.
Bacterial	E. coli, O157 STEC	2000	43	Suspected	Confirmed	1		.	.	.	.	.	X	.	.	.	.	.	.	.	.	.	.	.
Bacterial	E. coli, O157 STEC	2000	3	Confirmed	Confirmed	1		.	.	.	.	.	X	.	.	.	.	.	.	.	.	.	.	.
Bacterial	E. coli, O157 STEC	2000	18	Suspected	Confirmed	1		.	.	.	.	.	X	.	.	.	.	.	.	.	.	.	.	.
Bacterial	E. coli, O157 STEC	2000	50	Confirmed	Confirmed	1		.	.	.	.	.	X	.	.	.	.	.	.	.	.	.	.	.
Bacterial	E. coli, O157 STEC	2000	15	Confirmed	Confirmed	1		.	.	.	.	.	X	.	.	.	.	.	.	.	.	.	.	.
Bacterial	E. coli, O157 STEC	2000	4	Confirmed	Confirmed	1		.	.	.	.	.	X	.	.	.	.	.	.	.	.	.	.	.
Bacterial	E. coli, O157 STEC	2000	5	Confirmed	Suspected	4		.	.	.	.	.	X	.	.	.	X	.	.	.	X	.	.	X
Bacterial	E. coli, O157 STEC	2000	6	Confirmed	Suspected	9		.	.	.	X	X	.	.	.	.	.	X	X	X	X	X	X	X
Bacterial	E. coli, O157 STEC	2000	2	Confirmed	Suspected	1		.	.	.	.	.	.	.	.	X	.	.	.	.	.	.	.	.
Bacterial	E. coli, O157 STEC	2000	16	Suspected	Suspected	1		.	.	.	.	.	X	.	.	.	.	.	.	.	.	.	.	.
Bacterial	E. coli, O157 STEC	2000	7	Suspected	Suspected	7		.	.	.	X	X	X	.	.	.	X	.	.	.	X	X	.	X
Bacterial	E. coli, O157 STEC	2000	14	Confirmed	Confirmed	1		.	.	.	.	.	.	.	.	.	.	.	X	.	.	.	.	.
Bacterial	E. coli, O157 STEC	2000	36	Confirmed	Confirmed	1		.	.	.	.	.	.	.	.	X	.	.	.	.	.	.	.	.
Bacterial	E. coli, O157 STEC	1998	21	Confirmed	Confirmed	2		.	.	.	.	.	.	.	X	.	X	.	.	.	.	.	.	.
Bacterial	E. coli, O157 STEC	1998	13	Confirmed	Suspected	3		.	.	.	.	X	X	.	.	.	.	.	.	.	.	.	.	X
Bacterial	E. coli, O157 STEC	1998	16	Confirmed	Suspected	2		.	.	.	.	.	.	.	X	.	X	.	.	.	.	.	.	.
Bacterial	E. coli, O157 STEC	1999	321	Confirmed	Confirmed	1		.	.	.	.	.	X	.	.	.	.	.	.	.	.	.	.	.
Bacterial	E. coli, O157 STEC	1999	2	Suspected	Suspected	1		.	.	.	.	.	X	.	.	.	.	.	.	.	.	.	.	.
Bacterial	E. coli, O157 STEC	1998	47	Confirmed	Confirmed	1		.	.	.	.	.	.	.	.	.	.	.	X	.	.	.	.	.
Bacterial	E. coli, O157 STEC	1998	8	Confirmed	Confirmed	1		.	.	.	.	.	.	.	.	.	.	.	.	.	.	.	X	.
Bacterial	E. coli, O157 STEC	1998	63	Confirmed	Confirmed	1		.	.	.	X	.	.	.	.	.	.	.	.	.	.	.	.	.
Bacterial	E. coli, O157 STEC	1998	27	Confirmed	Confirmed	4		.	.	.	.	X	.	.	.	.	.	X	.	.	X	X	.	.
Bacterial	E. coli, O157 STEC	2001	2	Confirmed	Confirmed	4		.	.	.	.	.	X	.	.	.	X	.	.	.	X	.	.	X
Bacterial	E. coli, O157 STEC	2001	13	Confirmed	Confirmed	4		.	.	.	.	.	X	.	.	.	X	.	.	.	X	.	.	X
Bacterial	E. coli, O157 STEC	2001	19	Confirmed	Confirmed	4		.	.	.	.	.	X	.	.	.	X	.	.	.	X	.	.	X
Bacterial	E. coli, O157 STEC	2001	14	Confirmed	Confirmed	1		.	.	.	.	.	.	.	.	.	.	.	X	.	.	.	.	.
Bacterial	E. coli, O157 STEC	2000	13	Confirmed	Suspected	4		.	.	.	.	.	X	.	.	.	X	.	.	.	X	.	.	X
Bacterial	E. coli, O157 STEC	2001	12	Confirmed	Confirmed	6		.	.	.	.	X	X	.	.	.	X	X	.	.	X	.	.	X
Bacterial	E. coli, O157 STEC	2001	202	Confirmed	Suspected	1		.	.	.	X	.	.	.	.	.	.	.	.	.	.	.	.	.
Bacterial	E. coli, O157 STEC	2002	7	Suspected	Suspected	1		.	.	.	.	.	.	.	.	.	.	.	.	.	X	.	.	.
Bacterial	E. coli, O157 STEC	2002	19	Confirmed	Suspected	4		.	.	.	.	.	X	.	.	.	X	.	.	.	X	.	.	X
Bacterial	E. coli, O157 STEC	2002	2	Confirmed	Confirmed	1		.	.	.	.	.	X	.	.	.	.	.	.	.	.	.	.	.
Bacterial	E. coli, O157 STEC	2001	20	Confirmed	Suspected	1		.	.	.	.	.	.	.	.	.	.	.	.	.	X	.	.	.
Bacterial	E. coli, O157 STEC	2001	9	Confirmed	Confirmed	4		.	.	.	.	.	X	.	.	.	X	.	.	.	X	.	.	X
Bacterial	E. coli, O157 STEC	2002	5	Confirmed	Confirmed	1		.	.	.	.	.	.	.	.	.	.	.	.	.	.	.	X	.
Bacterial	E. coli, O157 STEC	2002	48	Suspected	Confirmed	5		.	.	.	.	X	.	.	X	.	X	.	X	.	.	X	.	.
Bacterial	E. coli, O157 STEC	2002	26	Confirmed	Confirmed	1		.	.	.	.	.	X	.	.	.	.	.	.	.	.	.	.	.
Bacterial	E. coli, O157 STEC	2002	8	Confirmed	Confirmed	4		.	.	.	X	.	.	.	.	.	X	.	.	.	.	X	.	X
Bacterial	E. coli, O157 STEC	2002	2	Confirmed	Suspected	1		.	.	.	.	.	X	.	.	.	.	.	.	.	.	.	.	.
Bacterial	E. coli, O157 STEC	2002	2	Confirmed	Confirmed	4		.	.	.	.	.	X	.	.	.	X	.	.	.	X	.	.	X
Bacterial	E. coli, O157 STEC	2003	7	Confirmed	Confirmed	1		.	.	.	.	.	.	.	.	.	.	.	.	.	.	.	X	.
Bacterial	E. coli, O157 STEC	2002	5	Confirmed	Suspected	5		.	.	.	X	X	.	.	.	X	X	.	.	.	X	.	.	.
Bacterial	E. coli, O157 STEC	2002	13	Confirmed	Confirmed	4		.	.	.	.	.	X	.	.	.	X	X	X	.	.	.	.	.
Bacterial	E. coli, O157 STEC	2002	4	Confirmed	Suspected	5		.	.	.	.	.	X	X	X	X	.	.	.	.	X	.	.	.
Bacterial	E. coli, O157 STEC	2002	66	Confirmed	Confirmed	4		.	.	.	.	X	X	.	.	.	X	.	.	.	.	.	.	X
Bacterial	E. coli, O157 STEC	2003	6	Confirmed	Suspected	4		.	.	.	.	.	X	.	.	.	X	.	.	.	X	.	.	X
Bacterial	E. coli, O157 STEC	2002	55	Confirmed	Confirmed	4		.	.	.	X	X	.	.	.	.	.	X	.	.	X	.	.	.
Bacterial	E. coli, O157 STEC	2002	9	Confirmed	Confirmed	1		.	.	.	.	.	X	.	.	.	.	.	.	.	.	.	.	.
Bacterial	E. coli, O157 STEC	2003	2	Confirmed	Suspected	4		.	.	.	.	.	X	.	.	.	X	.	.	.	X	.	.	X
Bacterial	E. coli, O157 STEC	2003	13	Confirmed	Suspected	1		.	.	.	.	.	.	.	.	.	.	.	.	.	.	.	X	.
Bacterial	E. coli, O157 STEC	2003	12	Confirmed	Confirmed	2		.	.	.	.	X	.	.	.	.	.	.	.	.	.	X	.	.
Bacterial	E. coli, O157 STEC	2003	16	Confirmed	Confirmed	1		.	.	.	.	.	.	.	.	.	.	.	.	.	X	.	.	.
Bacterial	E. coli, O157 STEC	2003	51	Confirmed	Confirmed	1		.	.	.	.	.	.	.	.	.	.	.	.	.	X	.	.	.
Bacterial	E. coli, O157 STEC	2003	12	Confirmed	Confirmed	5		.	.	.	X	.	X	.	.	.	X	.	.	.	.	X	.	X
Bacterial	E. coli, O157 STEC	2002	47	Confirmed	Confirmed	1		.	.	.	.	.	X	.	.	.	.	.	.	.	.	.	.	.
Bacterial	E. coli, O157 STEC	2002	74	Confirmed	Confirmed	1		.	.	.	.	.	X	.	.	.	.	.	.	.	.	.	.	.
Bacterial	E. coli, O157 STEC	2003	14	Confirmed	Confirmed	3		X	X	X	.	.	.	.	.	.	.	.	.	.	.	.	.	.
Bacterial	E. coli, O157 STEC	2004	2	Confirmed	Suspected	1		.	.	.	.	.	.	.	.	.	.	.	.	.	.	.	X	.
Bacterial	E. coli, O157 STEC	2004	2	Confirmed	Suspected	1		.	.	.	.	.	.	X	.	.	.	.	.	.	.	.	.	.
Bacterial	E. coli, O157 STEC	2003	3	Confirmed	Suspected	4		.	.	.	.	.	X	.	.	.	X	.	.	.	X	.	.	X
Bacterial	E. coli, O157 STEC	2004	3	Confirmed	Suspected	1		.	.	.	X	.	.	.	.	.	.	.	.	.	.	.	.	.
Bacterial	E. coli, O157 STEC	2004	70	Confirmed	Confirmed	1		.	.	.	.	.	X	.	.	.	.	.	.	.	.	.	.	.
Bacterial	E. coli, O157 STEC	2003	13	Confirmed	Confirmed	1		.	.	.	.	.	X	.	.	.	.	.	.	.	.	.	.	.
Bacterial	E. coli, O157 STEC	2004	6	Confirmed	Confirmed	4		.	.	.	.	.	X	.	.	.	X	.	.	.	X	.	.	X
Bacterial	E. coli, O157 STEC	2004	4	Confirmed	Confirmed	1		.	.	.	.	.	X	.	.	.	.	.	.	.	.	.	.	.
Bacterial	E. coli, O157 STEC	2004	8	Confirmed	Suspected	5		.	.	.	X	.	.	.	.	.	X	.	X	.	.	X	.	X
Bacterial	E. coli, O157 STEC	2004	2	Confirmed	Confirmed	1		.	.	.	.	.	X	.	.	.	.	.	.	.	.	.	.	.
Bacterial	E. coli, O157 STEC	2005	3	Confirmed	Confirmed	1		.	.	.	.	.	X	.	.	.	.	.	.	.	.	.	.	.
Bacterial	E. coli, O157 STEC	2005	7	Confirmed	Suspected	1		.	.	.	.	.	X	.	.	.	.	.	.	.	.	.	.	.
Bacterial	E. coli, O157 STEC	2005	2	Confirmed	Suspected	1		.	.	.	.	.	X	.	.	.	.	.	.	.	.	.	.	.
Bacterial	E. coli, O157 STEC	2004	4	Confirmed	Suspected	1		.	.	.	.	.	X	.	.	.	.	.	.	.	.	.	.	.
Bacterial	E. coli, O157 STEC	2004	6	Confirmed	Confirmed	1		.	.	.	.	.	.	.	.	.	.	.	.	.	X	.	.	.
Bacterial	E. coli, O157 STEC	2004	6	Confirmed	Suspected	3		.	.	.	.	.	.	.	.	.	.	.	.	.	X	X	.	X
Bacterial	E. coli, O157 STEC	2004	3	Confirmed	Suspected	3		.	.	.	.	.	.	.	.	.	.	.	.	.	X	X	.	X
Bacterial	E. coli, O157 STEC	2005	3	Confirmed	Suspected	3		.	.	.	.	.	.	.	.	.	.	.	.	.	X	X	.	X
Bacterial	E. coli, O157 STEC	2004	4	Confirmed	Suspected	1		.	.	.	.	.	.	X	.	.	.	.	.	.	.	.	.	.
Bacterial	E. coli, O157 STEC	2005	6	Confirmed	Suspected	1		.	.	.	.	.	X	.	.	.	.	.	.	.	.	.	.	.
Bacterial	E. coli, O157 STEC	2004	3	Confirmed	Suspected	1		.	.	.	.	.	X	.	.	.	.	.	.	.	.	.	.	.
Bacterial	E. coli, O157 STEC	2005	4	Confirmed	Suspected	3		.	.	.	.	.	.	.	.	.	.	.	.	.	X	X	.	X
Bacterial	E. coli, O157 STEC	2005	2	Confirmed	Suspected	3		.	.	.	.	.	.	.	.	.	.	.	.	.	X	X	.	X
Bacterial	E. coli, O157 STEC	2005	9	Confirmed	Confirmed	4		.	.	.	X	X	.	.	.	.	.	X	.	.	X	.	.	.
Bacterial	E. coli, O157 STEC	2005	18	Confirmed	Confirmed	1		.	.	.	.	.	.	.	.	.	.	.	X	.	.	.	.	.
Bacterial	E. coli, O157 STEC	2006	7	Confirmed	Suspected	1		.	.	.	.	.	.	X	.	.	.	.	.	.	.	.	.	.
Bacterial	E. coli, O157 STEC	2006	2	Confirmed	Suspected	1		.	.	.	.	.	X	.	.	.	.	.	.	.	.	.	.	.
Bacterial	E. coli, O157 STEC	2006	6	Confirmed	Confirmed	1		.	.	.	.	.	X	.	.	.	.	.	.	.	.	.	.	.
Bacterial	E. coli, O157 STEC	2006	2	Confirmed	Suspected	1		.	.	.	.	.	X	.	.	.	.	.	.	.	.	.	.	.
Bacterial	E. coli, O157 STEC	2006	3	Confirmed	Suspected	4		.	.	.	.	.	X	.	.	.	X	.	.	.	X	X	.	.
Bacterial	E. coli, O157 STEC	2006	9	Confirmed	Suspected	1		.	.	.	.	.	X	.	.	.	.	.	.	.	.	.	.	.
Bacterial	E. coli, O157 STEC	2006	17	Confirmed	Confirmed	1		.	.	.	.	.	X	.	.	.	.	.	.	.	.	.	.	.
Bacterial	E. coli, O157 STEC	2005	60	Confirmed	Confirmed	4		.	.	.	.	.	X	.	.	.	X	.	.	.	X	.	.	X
Bacterial	E. coli, O157 STEC	2005	34	Confirmed	Confirmed	1		.	.	.	.	.	.	.	.	.	.	.	.	.	X	.	.	.
Bacterial	E. coli, O157 STEC	2005	12	Confirmed	Confirmed	2		.	.	.	.	.	.	.	.	.	.	.	X	.	X	.	.	.
Bacterial	E. coli, O157 STEC	2005	18	Confirmed	Confirmed	1		.	.	.	X	.	.	.	.	.	.	.	.	.	.	.	.	.
Bacterial	E. coli, O157 STEC	2006	2	Confirmed	Suspected	1		.	.	.	X	.	.	.	.	.	.	.	.	.	.	.	.	.
Bacterial	E. coli, O157 STEC	2006	4	Confirmed	Suspected	1		.	.	.	X	.	.	.	.	.	.	.	.	.	.	.	.	.
Bacterial	E. coli, O157 STEC	2006	3	Confirmed	Suspected	6		.	.	.	.	.	.	.	.	.	X	X	X	.	X	X	.	X
Bacterial	E. coli, O157 STEC	2002	16	Confirmed	Suspected	1		.	.	.	.	.	.	.	.	.	.	.	.	.	X	.	.	.
Bacterial	E. coli, O157 STEC	1999	45	Confirmed	Confirmed	1		.	.	.	.	.	.	.	.	.	.	.	.	.	X	.	.	.
Bacterial	E. coli, O157 STEC	1999	14	Confirmed	Suspected	1		.	.	.	.	.	.	.	.	.	.	.	.	.	X	.	.	.
Bacterial	E. coli, O157 STEC	2006	5	Confirmed	Confirmed	1		.	.	.	.	.	.	.	.	.	X	.	.	.	.	.	.	.
Bacterial	E. coli, O157 STEC	2006	6	Confirmed	Suspected	1		.	.	.	X	.	.	.	.	.	.	.	.	.	.	.	.	.
Bacterial	E. coli, O157 STEC	2003	20	Confirmed	Confirmed	1		.	.	.	.	.	.	.	.	.	.	.	.	.	.	.	X	.
Bacterial	E. coli, O157 STEC	2007	2	Confirmed	Suspected	4		.	.	.	X	X	.	.	.	.	.	X	.	.	X	.	.	.
Bacterial	E. coli, O157 STEC	2007	8	Confirmed	Suspected	2		.	.	.	.	.	X	.	.	X	.	.	.	.	.	.	.	.
Bacterial	E. coli, O157 STEC	2007	10	Confirmed	Confirmed	1		.	.	.	.	.	X	.	.	.	.	.	.	.	.	.	.	.
Bacterial	E. coli, O157 STEC	2007	8	Confirmed	Confirmed	1		.	.	.	.	.	X	.	.	.	.	.	.	.	.	.	.	.
Bacterial	E. coli, O157 STEC	2007	8	Confirmed	Suspected	1		.	.	.	.	.	.	.	.	.	.	.	.	.	X	.	.	.
Bacterial	E. coli, O157 STEC	2006	238	Confirmed	Confirmed	1		.	.	.	.	.	.	.	.	.	.	.	.	.	X	.	.	.
Bacterial	E. coli, O157 STEC	2006	77	Confirmed	Confirmed	1		.	.	.	.	.	.	.	.	.	.	.	.	.	X	.	.	.
Bacterial	E. coli, O157 STEC	2006	80	Confirmed	Confirmed	1		.	.	.	.	.	.	.	.	.	.	.	.	.	X	.	.	.
Bacterial	E. coli, O157 STEC	2007	26	Confirmed	Confirmed	3		.	.	.	.	.	.	.	.	.	X	.	X	.	.	X	.	.
Bacterial	E. coli, O157 STEC	2007	3	Confirmed	Suspected	1		.	.	.	.	.	X	.	.	.	.	.	.	.	.	.	.	.
Bacterial	E. coli, O157 STEC	2007	3	Confirmed	Confirmed	1		.	.	.	.	.	X	.	.	.	.	.	.	.	.	.	.	.
Bacterial	E. coli, O157 STEC	2007	2	Confirmed	Confirmed	1		.	.	.	.	.	X	.	.	.	.	.	.	.	.	.	.	.
Bacterial	E. coli, O157 STEC	2007	26	Confirmed	Confirmed	1		.	.	.	.	.	.	.	.	.	.	.	.	.	X	.	.	.
Bacterial	E. coli, O157 STEC	2007	17	Confirmed	Suspected	1		.	.	.	.	.	X	.	.	.	.	.	.	.	.	.	.	.
Bacterial	E. coli, O157 STEC	2007	124	Confirmed	Confirmed	1		.	.	.	.	.	X	.	.	.	.	.	.	.	.	.	.	.
Bacterial	E. coli, O157 STEC	2007	9	Confirmed	Suspected	1		.	.	.	.	.	.	.	.	.	.	.	X	.	.	.	.	.
Bacterial	E. coli, O157 STEC	2007	27	Confirmed	Confirmed	1		.	.	.	.	.	.	.	X	.	.	.	.	.	.	.	.	.
Bacterial	E. coli, O157 STEC	2008	15	Confirmed	Confirmed	1		.	.	.	.	.	X	.	.	.	.	.	.	.	.	.	.	.
Bacterial	E. coli, O157 STEC	2007	12	Confirmed	Confirmed	1		.	.	.	.	.	X	.	.	.	.	.	.	.	.	.	.	.
Bacterial	E. coli, O157 STEC	2007	21	Confirmed	Confirmed	1		.	.	.	.	.	X	.	.	.	.	.	.	.	.	.	.	.
Bacterial	E. coli, O157 STEC	2006	44	Confirmed	Confirmed	1		.	.	.	.	.	X	.	.	.	.	.	.	.	.	.	.	.
Bacterial	E. coli, O157 STEC	2007	46	Confirmed	Confirmed	1		.	.	.	.	.	X	.	.	.	.	.	.	.	.	.	.	.
Bacterial	E. coli, O157 STEC	2007	21	Confirmed	Confirmed	1		.	.	.	.	.	X	.	.	.	.	.	.	.	.	.	.	.
Bacterial	E. coli, O157 STEC	2008	2	Confirmed	Suspected	3		.	.	.	X	X	.	.	.	.	.	X	.	.	.	.	.	.
Bacterial	E. coli, O157 STEC	2007	17	Confirmed	Confirmed	1		.	.	.	.	.	X	.	.	.	.	.	.	.	.	.	.	.
Bacterial	E. coli, O157 STEC	2008	4	Confirmed	Suspected	1		.	.	.	X	.	.	.	.	.	.	.	.	.	.	.	.	.
Bacterial	E. coli, O157 STEC	2008	3	Confirmed	Suspected	1		.	.	.	.	.	X	.	.	.	.	.	.	.	.	.	.	.
Bacterial	E. coli, O157 STEC	2007	5	Confirmed	Confirmed	1		.	.	.	.	.	X	.	.	.	.	.	.	.	.	.	.	.
Bacterial	E. coli, O157 STEC	2008	14	Confirmed	Confirmed	1		.	.	.	X	.	.	.	.	.	.	.	.	.	.	.	.	.
Bacterial	E. coli, O157 STEC	2008	12	Confirmed	Confirmed	1		.	.	.	.	.	X	.	.	.	.	.	.	.	.	.	.	.
Bacterial	E. coli, O157 STEC	2008	10	Confirmed	Suspected	1		.	.	.	.	.	.	.	.	.	.	.	.	.	X	.	.	.
Bacterial	E. coli, O157 STEC	2008	8	Confirmed	Suspected	1		.	.	.	.	.	X	.	.	.	.	.	.	.	.	.	.	.
Bacterial	E. coli, O157 STEC	2008	3	Confirmed	Confirmed	1		.	.	.	.	.	X	.	.	.	.	.	.	.	.	.	.	.
Bacterial	E. coli, O157 STEC	2008	59	Confirmed	Confirmed	1		.	.	.	.	.	X	.	.	.	.	.	.	.	.	.	.	.
Bacterial	E. coli, O157 STEC	2008	27	Confirmed	Confirmed	1		.	.	.	.	.	X	.	.	.	.	.	.	.	.	.	.	.
Bacterial	E. coli, O157 STEC	2008	12	Confirmed	Confirmed	1		.	.	.	.	.	.	X	.	.	.	.	.	.	.	.	.	.
Bacterial	E. coli, O157 STEC	2008	5	Confirmed	Suspected	1		.	.	.	.	.	.	.	.	.	.	.	X	.	.	.	.	.
Bacterial	E. coli, O157 STEC	2008	8	Confirmed	Confirmed	1		.	.	.	.	.	X	.	.	.	.	.	.	.	.	.	.	.
Bacterial	E. coli, O157 STEC	2008	5	Confirmed	Confirmed	1		.	.	.	.	.	.	.	X	.	.	.	.	.	.	.	.	.
Bacterial	E. coli, O157 STEC	2008	68	Confirmed	Confirmed	4		.	.	.	.	.	.	.	.	.	.	.	X	.	X	X	.	X
Bacterial	E. coli, O157 STEC	2008	6	Confirmed	Suspected	1		.	.	.	X	.	.	.	.	.	.	.	.	.	.	.	.	.
Bacterial	E. coli, O157 STEC	2008	21	Confirmed	Confirmed	2		.	.	.	.	.	.	.	.	.	.	.	.	.	X	.	X	.
Bacterial	E. coli, O157 STEC	2008	5	Confirmed	Suspected	5		.	.	.	.	.	X	.	.	.	X	.	X	.	X	.	.	X
Bacterial	E. coli, O157 STEC	2008	79	Confirmed	Confirmed	1		.	.	.	.	.	X	.	.	.	.	.	.	.	.	.	.	.
Bacterial	E. coli, O157 STEC	2008	13	Confirmed	Confirmed	1		.	.	.	.	.	.	.	.	.	.	.	.	.	X	.	.	.
Bacterial	E. coli, O157 STEC	2008	45	Confirmed	Confirmed	1		.	.	.	.	.	X	.	.	.	.	.	.	.	.	.	.	.
Bacterial	E. coli, O157 STEC	2008	74	Confirmed	Confirmed	1		.	.	.	.	.	.	.	.	.	.	.	.	.	X	.	.	.
Bacterial	E. coli, O157 STEC	2008	13	Confirmed	Suspected	1		.	.	.	.	.	X	.	.	.	.	.	.	.	.	.	.	.
Bacterial	E. coli, O157 STEC	2008	11	Confirmed	Suspected	1		.	.	.	.	.	X	.	.	.	.	.	.	.	.	.	.	.
Bacterial	E. coli, non-O157 STEC	2000	18	Confirmed	Suspected	1		.	.	.	.	.	.	.	.	.	.	.	X	.	.	.	.	.
Bacterial	E. coli, non-O157 STEC	2000	7	Suspected	Suspected	1		.	.	.	.	.	X	.	.	.	.	.	.	.	.	.	.	.
Bacterial	E. coli, non-O157 STEC	2002	2	Suspected	Suspected	1		.	.	.	.	.	X	.	.	.	.	.	.	.	.	.	.	.
Bacterial	E. coli, non-O157 STEC	2002	2	Suspected	Suspected	1		.	.	.	.	.	X	.	.	.	.	.	.	.	.	.	.	.
Bacterial	E. coli, non-O157 STEC	2006	3	Confirmed	Suspected	1		.	.	.	.	.	.	.	.	.	.	.	.	.	X	.	.	.
Bacterial	E. coli, non-O157 STEC	2006	5	Confirmed	Suspected	1		.	.	.	.	.	.	.	.	.	.	.	X	.	.	.	.	.
Bacterial	E. coli, other	1999	2	Suspected	Confirmed	9		.	.	.	X	X	X	X	X	X	X	.	.	.	.	X	.	X
Bacterial	E. coli, other	1998	12	Confirmed	Suspected	1		.	X	.	.	.	.	.	.	.	.	.	.	.	.	.	.	.
Bacterial	E. coli, other	2002	5	Suspected	Suspected	3		.	X	.	.	.	.	.	.	.	X	X	.	.	.	.	.	.
Bacterial	Listeria	1999	4	Confirmed	Suspected	1		.	.	.	.	.	X	.	.	.	.	.	.	.	.	.	.	.
Bacterial	Listeria	1999	5	Confirmed	Confirmed	3		.	.	.	.	.	X	.	X	X	.	.	.	.	.	.	.	.
Bacterial	Listeria	1999	11	Confirmed	Confirmed	1		.	.	.	.	.	.	.	X	.	.	.	.	.	.	.	.	.
Bacterial	Listeria	1998	101	Confirmed	Confirmed	3		.	.	.	.	.	X	.	X	X	.	.	.	.	.	.	.	.
Bacterial	Listeria	1999	2	Confirmed	Suspected	3		.	.	.	.	.	X	.	X	X	.	.	.	.	.	.	.	.
Bacterial	Listeria	1998	4	Confirmed	Confirmed	3		.	.	.	.	.	X	.	X	X	.	.	.	.	.	.	.	.
Bacterial	Listeria	2000	12	Confirmed	Suspected	1		.	.	.	X	.	.	.	.	.	.	.	.	.	.	.	.	.
Bacterial	Listeria	2000	29	Confirmed	Confirmed	1		.	.	.	.	.	.	.	.	X	.	.	.	.	.	.	.	.
Bacterial	Listeria	2001	28	Confirmed	Confirmed	1		.	.	.	.	.	.	.	.	X	.	.	.	.	.	.	.	.
Bacterial	Listeria	2002	54	Confirmed	Confirmed	1		.	.	.	.	.	.	.	.	X	.	.	.	.	.	.	.	.
Bacterial	Listeria	2003	12	Confirmed	Confirmed	1		.	.	.	X	.	.	.	.	.	.	.	.	.	.	.	.	.
Bacterial	Listeria	2005	3	Confirmed	Confirmed	1		.	.	.	.	.	.	.	.	X	.	.	.	.	.	.	.	.
Bacterial	Listeria	2006	2	Confirmed	Confirmed	6		.	.	.	X	.	X	.	.	X	X	.	.	.	X	.	.	X
Bacterial	Listeria	2006	3	Confirmed	Confirmed	1		.	.	.	X	.	.	.	.	.	.	.	.	.	.	.	.	.
Bacterial	Listeria	2005	13	Confirmed	Confirmed	1		.	.	.	.	.	.	.	.	X	.	.	.	.	.	.	.	.
Bacterial	Listeria	2006	3	Suspected	Confirmed	1		.	.	.	.	.	.	.	X	.	.	.	.	.	.	.	.	.
Bacterial	Listeria	2005	12	Confirmed	Confirmed	1		.	.	.	X	.	.	.	.	.	.	.	.	.	.	.	.	.
Bacterial	Listeria	2007	5	Confirmed	Confirmed	1		.	.	.	X	.	.	.	.	.	.	.	.	.	.	.	.	.
Bacterial	Listeria	2008	5	Confirmed	Confirmed	4		X	.	.	.	X	.	.	.	.	.	.	.	.	X	X	.	.
Bacterial	Listeria	2008	8	Confirmed	Confirmed	1		.	.	.	X	.	.	.	.	.	.	.	.	.	.	.	.	.
Bacterial	Listeria	2008	20	Confirmed	Confirmed	1		.	.	.	.	.	.	.	.	.	.	.	.	.	.	.	X	.
Bacterial	S. Enteritidis	2005	83	Confirmed	Suspected	1		.	.	.	.	.	.	.	.	X	.	.	.	.	.	.	.	.
Bacterial	S. Enteritidis	1999	12	Confirmed	Confirmed	1		.	.	.	.	.	X	.	.	.	.	.	.	.	.	.	.	.
Bacterial	S. Enteritidis	1999	33	Confirmed	Confirmed	9		.	.	.	X	X	X	X	X	X	X	.	.	.	.	X	.	X
Bacterial	S. Enteritidis	1999	177	Confirmed	Confirmed	1		.	.	.	.	X	.	.	.	.	.	.	.	.	.	.	.	.
Bacterial	S. Enteritidis	1999	3	Confirmed	Suspected	1		.	.	.	.	X	.	.	.	.	.	.	.	.	.	.	.	.
Bacterial	S. Enteritidis	1999	4	Confirmed	Suspected	1		.	.	.	.	X	.	.	.	.	.	.	.	.	.	.	.	.
Bacterial	S. Enteritidis	1999	256	Confirmed	Confirmed	1		.	.	.	.	X	.	.	.	.	.	.	.	.	.	.	.	.
Bacterial	S. Enteritidis	1999	16	Confirmed	Confirmed	4		.	.	.	X	.	.	.	.	.	X	.	.	.	X	X	.	.
Bacterial	S. Enteritidis	1999	15	Confirmed	Suspected	1		.	.	.	.	.	.	.	.	X	.	.	.	.	.	.	.	.
Bacterial	S. Enteritidis	1999	5	Confirmed	Suspected	1		.	.	.	.	X	.	.	.	.	.	.	.	.	.	.	.	.
Bacterial	S. Enteritidis	1999	23	Confirmed	Confirmed	1		.	.	.	.	X	.	.	.	.	.	.	.	.	.	.	.	.
Bacterial	S. Enteritidis	1999	39	Confirmed	Suspected	1		.	.	.	X	.	.	.	.	.	.	.	.	.	.	.	.	.
Bacterial	S. Enteritidis	1999	65	Confirmed	Confirmed	2		.	.	.	.	.	.	.	X	X	.	.	.	.	.	.	.	.
Bacterial	S. Enteritidis	1998	4	Confirmed	Suspected	5		.	.	.	X	.	.	.	.	X	X	.	.	.	.	X	.	X
Bacterial	S. Enteritidis	1999	3	Confirmed	Suspected	5		.	.	.	X	.	.	.	.	X	X	.	.	.	X	.	.	X
Bacterial	S. Enteritidis	1999	15	Confirmed	Confirmed	1		.	.	.	.	X	.	.	.	.	.	.	.	.	.	.	.	.
Bacterial	S. Enteritidis	1999	70	Confirmed	Confirmed	1		.	.	.	.	X	.	.	.	.	.	.	.	.	.	.	.	.
Bacterial	S. Enteritidis	1999	6	Suspected	Confirmed	1		.	.	.	.	.	.	.	.	X	.	.	.	.	.	.	.	.
Bacterial	S. Enteritidis	1998	4	Suspected	Suspected	2		.	.	.	X	.	.	.	.	X	.	.	.	.	.	.	.	.
Bacterial	S. Enteritidis	1998	4	Suspected	Suspected	1		.	.	.	.	.	.	.	.	X	.	.	.	.	.	.	.	.
Bacterial	S. Enteritidis	1998	2	Confirmed	Suspected	3		.	.	.	.	.	X	.	X	X	.	.	.	.	.	.	.	.
Bacterial	S. Enteritidis	1998	10	Confirmed	Confirmed	1		.	.	.	.	X	.	.	.	.	.	.	.	.	.	.	.	.
Bacterial	S. Enteritidis	1998	5	Confirmed	Confirmed	3		.	.	.	X	X	.	.	.	.	X	.	.	.	.	.	.	.
Bacterial	S. Enteritidis	1999	4	Confirmed	Suspected	1		.	.	.	.	X	.	.	.	.	.	.	.	.	.	.	.	.
Bacterial	S. Enteritidis	1998	4	Confirmed	Suspected	4		.	.	.	.	.	.	.	.	X	.	.	.	.	X	X	.	X
Bacterial	S. Enteritidis	1999	3	Confirmed	Suspected	1		.	.	.	.	X	.	.	.	.	.	.	.	.	.	.	.	.
Bacterial	S. Enteritidis	1999	108	Confirmed	Confirmed	1		.	.	.	.	.	.	.	.	X	.	.	.	.	.	.	.	.
Bacterial	S. Enteritidis	1999	2	Confirmed	Suspected	3		X	.	.	.	.	.	.	.	.	X	.	.	.	X	.	.	.
Bacterial	S. Enteritidis	1999	29	Confirmed	Confirmed	1		.	.	.	.	X	.	.	.	.	.	.	.	.	.	.	.	.
Bacterial	S. Enteritidis	1998	4	Confirmed	Suspected	4		.	.	.	X	X	.	.	.	.	X	.	.	.	.	.	.	X
Bacterial	S. Enteritidis	1999	6	Confirmed	Confirmed	3		.	.	.	.	X	.	.	X	.	.	.	.	.	.	.	X	.
Bacterial	S. Enteritidis	1999	14	Confirmed	Confirmed	6		.	.	.	X	X	X	.	.	.	X	X	.	.	.	.	.	X
Bacterial	S. Enteritidis	1999	7	Confirmed	Suspected	1		.	.	.	.	.	.	.	.	X	.	.	.	.	.	.	.	.
Bacterial	S. Enteritidis	1999	10	Confirmed	Confirmed	1		.	.	.	.	X	.	.	.	.	.	.	.	.	.	.	.	.
Bacterial	S. Enteritidis	1999	31	Confirmed	Suspected	1		.	.	.	.	X	.	.	.	.	.	.	.	.	.	.	.	.
Bacterial	S. Enteritidis	1998	58	Confirmed	Confirmed	1		.	.	.	.	X	.	.	.	.	.	.	.	.	.	.	.	.
Bacterial	S. Enteritidis	2000	3	Confirmed	Suspected	1		.	.	.	.	X	.	.	.	.	.	.	.	.	.	.	.	.
Bacterial	S. Enteritidis	2000	9	Confirmed	Confirmed	2		.	.	.	.	X	.	.	.	.	.	.	.	.	.	X	.	.
Bacterial	S. Enteritidis	2000	29	Confirmed	Confirmed	2		.	.	.	.	X	.	.	.	.	.	.	.	.	.	.	.	X
Bacterial	S. Enteritidis	2000	27	Confirmed	Suspected	1		.	.	.	.	X	.	.	.	.	.	.	.	.	.	.	.	.
Bacterial	S. Enteritidis	2000	106	Confirmed	Confirmed	1		.	.	.	.	X	.	.	.	.	.	.	.	.	.	.	.	.
Bacterial	S. Enteritidis	2000	12	Confirmed	Suspected	1		.	.	.	.	X	.	.	.	.	.	.	.	.	.	.	.	.
Bacterial	S. Enteritidis	2000	4	Confirmed	Suspected	2		.	.	.	.	.	.	.	.	.	.	.	X	.	.	.	X	.
Bacterial	S. Enteritidis	2000	28	Confirmed	Confirmed	6		.	.	.	.	X	.	.	X	.	X	X	.	.	X	X	.	.
Bacterial	S. Enteritidis	2000	13	Confirmed	Suspected	1		.	.	.	.	.	.	.	.	X	.	.	.	.	.	.	.	.
Bacterial	S. Enteritidis	2000	31	Confirmed	Confirmed	4		X	.	.	X	X	.	.	.	.	X	.	.	.	.	.	.	.
Bacterial	S. Enteritidis	2000	25	Confirmed	Suspected	4		X	X	.	X	.	.	.	.	.	.	.	.	.	X	.	.	.
Bacterial	S. Enteritidis	2000	6	Confirmed	Suspected	1		.	.	.	.	X	.	.	.	.	.	.	.	.	.	.	.	.
Bacterial	S. Enteritidis	2000	5	Confirmed	Confirmed	1		.	.	.	.	X	.	.	.	.	.	.	.	.	.	.	.	.
Bacterial	S. Enteritidis	2000	4	Confirmed	Confirmed	6		.	.	.	.	.	X	.	.	.	.	.	.	X	X	X	X	X
Bacterial	S. Enteritidis	2000	9	Confirmed	Confirmed	1		.	.	.	.	X	.	.	.	.	.	.	.	.	.	.	.	.
Bacterial	S. Enteritidis	2000	6	Confirmed	Suspected	5		.	.	.	.	X	.	.	.	.	X	X	.	.	X	X	.	.
Bacterial	S. Enteritidis	2000	132	Confirmed	Confirmed	1		.	.	.	.	X	.	.	.	.	.	.	.	.	.	.	.	.
Bacterial	S. Enteritidis	2000	41	Confirmed	Confirmed	1		.	.	.	.	X	.	.	.	.	.	.	.	.	.	.	.	.
Bacterial	S. Enteritidis	2000	12	Confirmed	Confirmed	1		.	.	.	.	X	.	.	.	.	.	.	.	.	.	.	.	.
Bacterial	S. Enteritidis	2000	4	Confirmed	Suspected	1		.	.	.	.	X	.	.	.	.	.	.	.	.	.	.	.	.
Bacterial	S. Enteritidis	2000	68	Confirmed	Confirmed	2		X	.	.	.	X	.	.	.	.	.	.	.	.	.	.	.	.
Bacterial	S. Enteritidis	2000	18	Confirmed	Suspected	1		.	.	.	.	X	.	.	.	.	.	.	.	.	.	.	.	.
Bacterial	S. Enteritidis	2000	41	Confirmed	Suspected	1		.	.	.	.	X	.	.	.	.	.	.	.	.	.	.	.	.
Bacterial	S. Enteritidis	2000	16	Confirmed	Suspected	1		.	.	.	.	X	.	.	.	.	.	.	.	.	.	.	.	.
Bacterial	S. Enteritidis	2000	75	Confirmed	Confirmed	1		.	.	.	.	.	.	.	.	.	.	.	.	.	.	.	X	.
Bacterial	S. Enteritidis	2000	88	Confirmed	Confirmed	1		.	.	.	.	.	.	.	.	.	.	.	X	.	.	.	.	.
Bacterial	S. Enteritidis	2000	11	Confirmed	Confirmed	1		.	.	.	.	X	.	.	.	.	.	.	.	.	.	.	.	.
Bacterial	S. Enteritidis	2000	2	Confirmed	Confirmed	1		.	.	.	.	X	.	.	.	.	.	.	.	.	.	.	.	.
Bacterial	S. Enteritidis	2000	2	Confirmed	Confirmed	1		.	.	.	.	X	.	.	.	.	.	.	.	.	.	.	.	.
Bacterial	S. Enteritidis	2000	18	Confirmed	Suspected	1		.	.	.	.	X	.	.	.	.	.	.	.	.	.	.	.	.
Bacterial	S. Enteritidis	2000	5	Confirmed	Confirmed	1		.	.	.	.	X	.	.	.	.	.	.	.	.	.	.	.	.
Bacterial	S. Enteritidis	2000	36	Confirmed	Suspected	8		X	X	X	X	X	.	.	.	.	X	X	.	.	.	X	.	.
Bacterial	S. Enteritidis	2000	4	Confirmed	Suspected	5		.	.	.	X	.	X	.	.	.	X	.	.	.	X	.	.	X
Bacterial	S. Enteritidis	2000	26	Confirmed	Confirmed	1		.	.	.	.	X	.	.	.	.	.	.	.	.	.	.	.	.
Bacterial	S. Enteritidis	2000	4	Confirmed	Confirmed	1		.	.	.	.	X	.	.	.	.	.	.	.	.	.	.	.	.
Bacterial	S. Enteritidis	2000	7	Confirmed	Confirmed	6		.	.	.	X	X	X	.	.	.	X	.	.	.	.	X	.	X
Bacterial	S. Enteritidis	2000	14	Suspected	Confirmed	7		.	X	.	.	.	.	.	X	X	X	X	.	.	X	.	.	X
Bacterial	S. Enteritidis	1998	7	Confirmed	Confirmed	2		.	.	X	.	X	.	.	.	.	.	.	.	.	.	.	.	.
Bacterial	S. Enteritidis	1998	21	Confirmed	Confirmed	3		.	.	.	X	X	.	.	.	.	.	.	.	.	.	X	.	.
Bacterial	S. Enteritidis	1998	12	Confirmed	Confirmed	4		.	.	.	X	.	.	.	.	.	X	.	.	.	X	X	.	.
Bacterial	S. Enteritidis	1998	18	Confirmed	Suspected	1		.	.	.	.	.	.	.	.	X	.	.	.	.	.	.	.	.
Bacterial	S. Enteritidis	1998	24	Confirmed	Confirmed	5		.	.	.	X	X	.	.	.	.	X	X	.	.	.	X	.	.
Bacterial	S. Enteritidis	1998	6	Confirmed	Suspected	1		.	.	.	.	.	.	.	X	.	.	.	.	.	.	.	.	.
Bacterial	S. Enteritidis	1998	19	Confirmed	Confirmed	4		.	.	.	X	X	.	.	.	.	X	.	.	.	.	.	.	X
Bacterial	S. Enteritidis	1998	4	Confirmed	Confirmed	1		.	.	.	.	X	.	.	.	.	.	.	.	.	.	.	.	.
Bacterial	S. Enteritidis	1998	15	Confirmed	Suspected	1		.	.	.	.	.	.	.	.	X	.	.	.	.	.	.	.	.
Bacterial	S. Enteritidis	1998	71	Confirmed	Confirmed	2		.	.	.	.	X	.	.	.	.	X	.	.	.	.	.	.	.
Bacterial	S. Enteritidis	1998	3	Confirmed	Suspected	1		.	.	.	.	X	.	.	.	.	.	.	.	.	.	.	.	.
Bacterial	S. Enteritidis	1998	2	Confirmed	Suspected	5		X	.	.	.	X	.	.	.	X	.	.	.	.	X	X	.	.
Bacterial	S. Enteritidis	1998	50	Confirmed	Confirmed	4		.	.	.	X	X	.	.	.	.	X	X	.	.	.	.	.	.
Bacterial	S. Enteritidis	1998	23	Confirmed	Suspected	1		.	X	.	.	.	.	.	.	.	.	.	.	.	.	.	.	.
Bacterial	S. Enteritidis	1998	41	Confirmed	Suspected	1		.	.	.	.	.	.	.	.	X	.	.	.	.	.	.	.	.
Bacterial	S. Enteritidis	1998	10	Confirmed	Suspected	1		.	.	.	.	X	.	.	.	.	.	.	.	.	.	.	.	.
Bacterial	S. Enteritidis	1999	23	Confirmed	Confirmed	2		.	.	.	.	.	.	.	.	.	X	.	.	.	.	X	.	.
Bacterial	S. Enteritidis	1998	16	Confirmed	Confirmed	3		.	.	.	X	X	.	.	.	.	X	.	.	.	.	.	.	.
Bacterial	S. Enteritidis	1998	11	Confirmed	Confirmed	3		.	.	.	X	X	.	.	.	.	.	X	.	.	.	.	.	.
Bacterial	S. Enteritidis	1998	8	Confirmed	Confirmed	2		.	.	.	X	.	.	.	.	.	.	.	.	.	.	X	.	.
Bacterial	S. Enteritidis	1999	6	Confirmed	Confirmed	4		.	.	.	X	X	.	.	.	.	X	X	.	.	.	.	.	.
Bacterial	S. Enteritidis	1999	4	Confirmed	Suspected	1		.	.	.	.	X	.	.	.	.	.	.	.	.	.	.	.	.
Bacterial	S. Enteritidis	1998	32	Confirmed	Confirmed	5		.	.	.	.	.	.	.	X	.	X	.	.	.	X	X	.	X
Bacterial	S. Enteritidis	1998	6	Confirmed	Suspected	4		.	.	.	.	.	X	.	.	.	X	.	.	.	X	.	.	X
Bacterial	S. Enteritidis	1999	82	Confirmed	Confirmed	1		.	.	.	.	.	.	.	.	.	.	.	X	.	.	.	.	.
Bacterial	S. Enteritidis	1999	5	Confirmed	Suspected	1		.	.	.	.	X	.	.	.	.	.	.	.	.	.	.	.	.
Bacterial	S. Enteritidis	1999	33	Confirmed	Suspected	1		.	.	.	.	X	.	.	.	.	.	.	.	.	.	.	.	.
Bacterial	S. Enteritidis	1998	4	Confirmed	Suspected	1		.	.	.	.	X	.	.	.	.	.	.	.	.	.	.	.	.
Bacterial	S. Enteritidis	1998	6	Confirmed	Confirmed	3		.	.	.	X	X	.	.	.	.	.	X	.	.	.	.	.	.
Bacterial	S. Enteritidis	1998	49	Confirmed	Confirmed	4		.	.	.	.	.	.	.	.	X	X	.	.	.	X	.	.	X
Bacterial	S. Enteritidis	1999	13	Confirmed	Confirmed	1		.	.	.	.	.	.	.	.	.	.	.	X	.	.	.	.	.
Bacterial	S. Enteritidis	1998	22	Confirmed	Suspected	9		.	.	.	.	X	X	X	X	X	X	X	.	.	X	X	.	.
Bacterial	S. Enteritidis	1998	23	Confirmed	Confirmed	5		.	.	.	X	X	.	.	.	.	X	X	X	.	.	.	.	.
Bacterial	S. Enteritidis	1998	2	Confirmed	Confirmed	3		.	.	.	X	X	.	.	.	.	.	.	X	.	.	.	.	.
Bacterial	S. Enteritidis	1998	6	Confirmed	Suspected	3		.	.	.	X	X	.	.	.	.	.	X	.	.	.	.	.	.
Bacterial	S. Enteritidis	1998	10	Confirmed	Confirmed	5		.	.	.	X	.	.	.	.	X	X	.	.	.	X	X	.	.
Bacterial	S. Enteritidis	1998	8	Confirmed	Confirmed	5		.	.	.	X	X	.	.	.	.	X	X	X	.	.	.	.	.
Bacterial	S. Enteritidis	1998	4	Confirmed	Suspected	5		.	.	.	.	X	X	.	.	.	X	X	.	.	.	X	.	.
Bacterial	S. Enteritidis	1998	26	Confirmed	Confirmed	9		.	.	.	X	X	X	X	X	X	X	.	.	.	.	X	.	X
Bacterial	S. Enteritidis	1999	2	Confirmed	Suspected	4		.	.	.	X	X	.	.	.	.	X	.	.	.	.	.	.	X
Bacterial	S. Enteritidis	1998	4	Confirmed	Confirmed	8		.	.	.	X	X	.	.	.	X	X	X	.	.	X	X	.	X
Bacterial	S. Enteritidis	2001	4	Confirmed	Suspected	1		.	.	.	.	.	.	.	X	.	.	.	.	.	.	.	.	.
Bacterial	S. Enteritidis	2001	15	Confirmed	Suspected	2		.	.	.	.	X	.	.	.	X	.	.	.	.	.	.	.	.
Bacterial	S. Enteritidis	2001	6	Confirmed	Confirmed	1		.	.	.	.	.	X	.	.	.	.	.	.	.	.	.	.	.
Bacterial	S. Enteritidis	2001	16	Confirmed	Confirmed	1		.	.	.	.	X	.	.	.	.	.	.	.	.	.	.	.	.
Bacterial	S. Enteritidis	2001	46	Confirmed	Confirmed	5		.	.	.	X	X	.	.	.	.	.	X	X	.	X	.	.	.
Bacterial	S. Enteritidis	2001	136	Confirmed	Confirmed	6		.	.	.	X	X	X	.	.	.	.	X	.	.	.	X	.	X
Bacterial	S. Enteritidis	2001	27	Confirmed	Suspected	1		.	.	.	.	.	.	.	.	X	.	.	.	.	.	.	.	.
Bacterial	S. Enteritidis	2001	12	Confirmed	Confirmed	1		.	.	.	.	X	.	.	.	.	.	.	.	.	.	.	.	.
Bacterial	S. Enteritidis	2001	17	Confirmed	Suspected	1		.	.	.	.	.	.	.	.	X	.	.	.	.	.	.	.	.
Bacterial	S. Enteritidis	2002	2	Confirmed	Suspected	1		.	.	.	.	.	.	.	.	X	.	.	.	.	.	.	.	.
Bacterial	S. Enteritidis	2002	44	Confirmed	Confirmed	5		.	.	.	X	.	.	.	.	X	X	.	.	.	X	.	.	X
Bacterial	S. Enteritidis	2001	54	Confirmed	Confirmed	1		.	.	.	.	X	.	.	.	.	.	.	.	.	.	.	.	.
Bacterial	S. Enteritidis	2002	5	Confirmed	Suspected	1		.	.	.	.	.	.	.	.	X	.	.	.	.	.	.	.	.
Bacterial	S. Enteritidis	2001	3	Confirmed	Suspected	1		.	.	.	.	X	.	.	.	.	.	.	.	.	.	.	.	.
Bacterial	S. Enteritidis	2001	9	Confirmed	Confirmed	4		.	X	.	.	X	.	.	.	.	X	.	.	.	X	.	.	.
Bacterial	S. Enteritidis	2001	3	Confirmed	Confirmed	4		.	.	.	X	X	.	.	.	.	X	X	.	.	.	.	.	.
Bacterial	S. Enteritidis	2001	2	Confirmed	Suspected	5		X	X	X	.	X	.	.	.	.	X	.	.	.	.	.	.	.
Bacterial	S. Enteritidis	2001	26	Confirmed	Confirmed	11		X	X	X	X	X	X	.	X	X	X	.	.	.	.	X	.	X
Bacterial	S. Enteritidis	2002	47	Confirmed	Suspected	6		.	.	.	X	.	X	X	X	X	.	.	.	.	.	X	.	.
Bacterial	S. Enteritidis	2002	23	Confirmed	Confirmed	5		.	.	.	.	X	.	.	.	.	X	X	.	.	X	X	.	.
Bacterial	S. Enteritidis	2001	40	Confirmed	Confirmed	4		.	.	.	X	X	.	.	.	.	X	X	.	.	.	.	.	.
Bacterial	S. Enteritidis	2001	29	Confirmed	Suspected	4		.	.	.	X	X	.	.	.	.	X	X	.	.	.	.	.	.
Bacterial	S. Enteritidis	2001	231	Confirmed	Confirmed	1		.	.	.	.	X	.	.	.	.	.	.	.	.	.	.	.	.
Bacterial	S. Enteritidis	2001	552	Confirmed	Confirmed	4		X	.	.	.	X	.	.	.	.	.	.	.	.	X	X	.	.
Bacterial	S. Enteritidis	2001	12	Confirmed	Confirmed	5		.	.	.	X	X	.	.	.	.	X	X	X	.	.	.	.	.
Bacterial	S. Enteritidis	2001	17	Confirmed	Suspected	4		.	.	.	.	X	.	.	.	X	.	.	.	.	X	X	.	.
Bacterial	S. Enteritidis	2001	42	Confirmed	Confirmed	5		.	.	.	X	X	.	.	X	.	X	.	X	.	.	.	.	.
Bacterial	S. Enteritidis	2002	700	Confirmed	Confirmed	3		.	.	.	.	.	.	.	.	.	.	.	.	.	X	X	.	X
Bacterial	S. Enteritidis	2001	14	Confirmed	Confirmed	4		.	X	.	.	X	.	.	.	.	X	.	.	.	X	.	.	.
Bacterial	S. Enteritidis	2002	40	Confirmed	Confirmed	3		.	.	.	.	.	.	.	.	.	.	.	.	.	X	X	.	X
Bacterial	S. Enteritidis	2002	19	Confirmed	Suspected	4		.	.	.	X	X	.	.	.	.	X	X	.	.	.	.	.	.
Bacterial	S. Enteritidis	2001	92	Confirmed	Confirmed	1		.	.	.	.	X	.	.	.	.	.	.	.	.	.	.	.	.
Bacterial	S. Enteritidis	2002	90	Confirmed	Confirmed	2		.	.	.	.	.	X	.	X	.	.	.	.	.	.	.	.	.
Bacterial	S. Enteritidis	2002	40	Confirmed	Confirmed	1		.	.	.	.	X	.	.	.	.	.	.	.	.	.	.	.	.
Bacterial	S. Enteritidis	2002	34	Confirmed	Confirmed	1		.	.	.	.	X	.	.	.	.	.	.	.	.	.	.	.	.
Bacterial	S. Enteritidis	2002	15	Confirmed	Confirmed	1		.	.	.	.	.	.	.	.	.	.	.	.	.	.	.	X	.
Bacterial	S. Enteritidis	2002	3	Confirmed	Suspected	1		.	.	.	.	.	X	.	.	.	.	.	.	.	.	.	.	.
Bacterial	S. Enteritidis	2002	15	Confirmed	Suspected	2		.	.	.	.	.	.	.	X	X	.	.	.	.	.	.	.	.
Bacterial	S. Enteritidis	2002	3	Confirmed	Confirmed	11		.	.	.	X	X	X	X	X	X	X	X	.	.	X	X	.	X
Bacterial	S. Enteritidis	2003	7	Confirmed	Suspected	1		.	.	.	.	X	.	.	.	.	.	.	.	.	.	.	.	.
Bacterial	S. Enteritidis	2003	3	Confirmed	Suspected	1		.	.	.	.	X	.	.	.	.	.	.	.	.	.	.	.	.
Bacterial	S. Enteritidis	2003	5	Confirmed	Suspected	5		.	.	.	X	X	.	.	X	.	X	.	.	.	.	X	.	.
Bacterial	S. Enteritidis	2003	4	Confirmed	Confirmed	1		.	.	.	.	X	.	.	.	.	.	.	.	.	.	.	.	.
Bacterial	S. Enteritidis	2003	38	Confirmed	Suspected	1		.	.	.	.	X	.	.	.	.	.	.	.	.	.	.	.	.
Bacterial	S. Enteritidis	2003	104	Confirmed	Confirmed	1		.	.	.	.	X	.	.	.	.	.	.	.	.	.	.	.	.
Bacterial	S. Enteritidis	2002	8	Confirmed	Suspected	3		.	.	.	.	X	.	.	.	.	X	.	.	.	X	.	.	.
Bacterial	S. Enteritidis	2002	196	Confirmed	Confirmed	1		.	.	.	.	X	.	.	.	.	.	.	.	.	.	.	.	.
Bacterial	S. Enteritidis	2003	3	Confirmed	Suspected	1		.	.	.	.	X	.	.	.	.	.	.	.	.	.	.	.	.
Bacterial	S. Enteritidis	2002	6	Confirmed	Confirmed	1		.	.	.	.	X	.	.	.	.	.	.	.	.	.	.	.	.
Bacterial	S. Enteritidis	2003	9	Confirmed	Suspected	1		.	.	.	.	.	.	.	.	X	.	.	.	.	.	.	.	.
Bacterial	S. Enteritidis	2003	3	Confirmed	Suspected	1		.	.	.	.	X	.	.	.	.	.	.	.	.	.	.	.	.
Bacterial	S. Enteritidis	2003	9	Confirmed	Confirmed	4		.	X	.	.	X	.	.	.	.	X	.	.	.	X	.	.	.
Bacterial	S. Enteritidis	2003	4	Confirmed	Suspected	4		.	.	.	X	X	.	.	.	.	X	X	.	.	.	.	.	.
Bacterial	S. Enteritidis	2003	2	Confirmed	Suspected	4		.	.	.	X	X	.	.	.	.	X	X	.	.	.	.	.	.
Bacterial	S. Enteritidis	2003	27	Confirmed	Confirmed	1		.	.	.	.	.	X	.	.	.	.	.	.	.	.	.	.	.
Bacterial	S. Enteritidis	2003	17	Confirmed	Confirmed	1		.	.	.	.	X	.	.	.	.	.	.	.	.	.	.	.	.
Bacterial	S. Enteritidis	2003	30	Confirmed	Confirmed	1		.	.	.	.	X	.	.	.	.	.	.	.	.	.	.	.	.
Bacterial	S. Enteritidis	2003	47	Confirmed	Confirmed	3		.	.	.	X	X	.	.	.	.	.	X	.	.	.	.	.	.
Bacterial	S. Enteritidis	2003	14	Confirmed	Suspected	1		.	.	.	.	.	.	.	.	.	.	.	.	.	X	.	.	.
Bacterial	S. Enteritidis	2003	76	Confirmed	Confirmed	3		.	.	.	.	.	X	.	X	X	.	.	.	.	.	.	.	.
Bacterial	S. Enteritidis	2003	37	Confirmed	Suspected	11		.	.	.	X	X	X	.	.	.	X	X	X	X	X	X	X	X
Bacterial	S. Enteritidis	2003	15	Confirmed	Confirmed	1		.	.	.	.	.	.	.	.	X	.	.	.	.	.	.	.	.
Bacterial	S. Enteritidis	2004	14	Confirmed	Confirmed	1		X	.	.	.	.	.	.	.	.	.	.	.	.	.	.	.	.
Bacterial	S. Enteritidis	2004	6	Confirmed	Suspected	1		.	.	.	.	X	.	.	.	.	.	.	.	.	.	.	.	.
Bacterial	S. Enteritidis	2003	9	Confirmed	Suspected	1		.	.	.	.	X	.	.	.	.	.	.	.	.	.	.	.	.
Bacterial	S. Enteritidis	2004	3	Confirmed	Suspected	1		.	X	.	.	.	.	.	.	.	.	.	.	.	.	.	.	.
Bacterial	S. Enteritidis	2003	6	Confirmed	Confirmed	3		.	.	.	X	X	.	.	.	.	.	.	.	.	.	X	.	.
Bacterial	S. Enteritidis	2004	19	Confirmed	Suspected	2		X	.	.	.	X	.	.	.	.	.	.	.	.	.	.	.	.
Bacterial	S. Enteritidis	2004	4	Confirmed	Suspected	4		.	X	.	.	X	.	.	.	.	X	.	.	.	X	.	.	.
Bacterial	S. Enteritidis	2004	13	Confirmed	Suspected	1		.	.	.	.	X	.	.	.	.	.	.	.	.	.	.	.	.
Bacterial	S. Enteritidis	2003	40	Confirmed	Suspected	2		.	.	.	.	X	.	.	.	.	.	.	.	.	.	X	.	.
Bacterial	S. Enteritidis	2004	4	Confirmed	Suspected	1		.	.	.	.	X	.	.	.	.	.	.	.	.	.	.	.	.
Bacterial	S. Enteritidis	2004	7	Confirmed	Suspected	1		.	.	.	.	.	.	.	.	X	.	.	.	.	.	.	.	.
Bacterial	S. Enteritidis	2003	42	Confirmed	Confirmed	1		.	.	.	.	.	.	.	.	.	.	.	X	.	.	.	.	.
Bacterial	S. Enteritidis	2004	2	Confirmed	Suspected	2		.	.	.	.	.	.	.	.	.	X	X	.	.	.	.	.	.
Bacterial	S. Enteritidis	2001	4	Confirmed	Confirmed	6		.	.	.	.	X	.	.	.	X	X	X	.	.	X	.	.	X
Bacterial	S. Enteritidis	2004	5	Confirmed	Suspected	1		.	.	.	.	X	.	.	.	.	.	.	.	.	.	.	.	.
Bacterial	S. Enteritidis	2004	20	Confirmed	Suspected	1		.	.	.	.	X	.	.	.	.	.	.	.	.	.	.	.	.
Bacterial	S. Enteritidis	2004	18	Confirmed	Suspected	2		.	X	.	.	.	.	.	.	.	.	X	.	.	.	.	.	.
Bacterial	S. Enteritidis	2004	30	Confirmed	Suspected	1		.	.	.	.	.	.	.	X	.	.	.	.	.	.	.	.	.
Bacterial	S. Enteritidis	2004	16	Confirmed	Suspected	1		.	.	.	.	X	.	.	.	.	.	.	.	.	.	.	.	.
Bacterial	S. Enteritidis	2004	6	Confirmed	Suspected	1		.	.	.	.	.	.	.	.	X	.	.	.	.	.	.	.	.
Bacterial	S. Enteritidis	2005	7	Confirmed	Confirmed	1		.	.	.	.	X	.	.	.	.	.	.	.	.	.	.	.	.
Bacterial	S. Enteritidis	2004	16	Confirmed	Suspected	2		.	.	.	.	X	.	.	.	.	.	.	.	.	.	X	.	.
Bacterial	S. Enteritidis	2005	34	Confirmed	Suspected	6		.	.	.	X	.	X	.	.	X	X	.	.	.	X	.	.	X
Bacterial	S. Enteritidis	2004	2	Confirmed	Suspected	1		.	.	.	.	X	.	.	.	.	.	.	.	.	.	.	.	.
Bacterial	S. Enteritidis	2005	35	Confirmed	Confirmed	3		.	.	.	X	X	.	.	.	.	X	.	.	.	.	.	.	.
Bacterial	S. Enteritidis	2005	38	Confirmed	Confirmed	1		.	.	.	.	X	.	.	.	.	.	.	.	.	.	.	.	.
Bacterial	S. Enteritidis	2005	17	Confirmed	Suspected	12		.	.	.	X	X	X	X	X	X	X	X	X	.	X	X	.	X
Bacterial	S. Enteritidis	2005	25	Confirmed	Confirmed	4		.	.	.	X	X	.	.	.	.	X	X	.	.	.	.	.	.
Bacterial	S. Enteritidis	2005	61	Confirmed	Confirmed	1		.	.	.	.	.	.	.	.	X	.	.	.	.	.	.	.	.
Bacterial	S. Enteritidis	2005	304	Confirmed	Confirmed	1		.	.	.	.	.	.	.	.	X	.	.	.	.	.	.	.	.
Bacterial	S. Enteritidis	2005	13	Confirmed	Suspected	1		.	.	.	.	.	.	.	.	X	.	.	.	.	.	.	.	.
Bacterial	S. Enteritidis	2005	10	Confirmed	Suspected	3		.	.	.	X	X	.	.	.	.	.	X	.	.	.	.	.	.
Bacterial	S. Enteritidis	2005	12	Confirmed	Confirmed	4		.	.	.	.	X	.	.	.	X	.	.	.	.	X	X	.	.
Bacterial	S. Enteritidis	2005	8	Confirmed	Suspected	1		.	.	.	.	.	.	.	.	X	.	.	.	.	.	.	.	.
Bacterial	S. Enteritidis	2005	126	Confirmed	Suspected	3		.	.	.	.	.	X	.	.	X	.	.	X	.	.	.	.	.
Bacterial	S. Enteritidis	2005	20	Confirmed	Confirmed	3		.	.	.	.	X	.	.	.	.	.	.	X	.	.	.	.	X
Bacterial	S. Enteritidis	2005	25	Confirmed	Confirmed	12		.	.	.	X	X	X	X	X	X	X	X	X	.	X	X	.	X
Bacterial	S. Enteritidis	2005	30	Confirmed	Confirmed	3		.	.	.	.	.	.	.	.	.	.	.	.	.	X	X	.	X
Bacterial	S. Enteritidis	2005	6	Confirmed	Suspected	1		.	.	.	.	X	.	.	.	.	.	.	.	.	.	.	.	.
Bacterial	S. Enteritidis	2005	11	Confirmed	Confirmed	1		.	.	.	.	X	.	.	.	.	.	.	.	.	.	.	.	.
Bacterial	S. Enteritidis	2006	113	Confirmed	Confirmed	1		.	.	.	.	X	.	.	.	.	.	.	.	.	.	.	.	.
Bacterial	S. Enteritidis	2005	14	Confirmed	Confirmed	5		.	.	.	.	.	.	.	.	.	X	X	.	.	X	X	.	X
Bacterial	S. Enteritidis	2005	85	Confirmed	Confirmed	1		.	.	.	.	.	.	.	.	.	.	.	.	.	.	.	.	X
Bacterial	S. Enteritidis	2005	7	Suspected	Suspected	1		.	.	.	.	X	.	.	.	.	.	.	.	.	.	.	.	.
Bacterial	S. Enteritidis	2006	9	Confirmed	Confirmed	3		.	.	.	X	X	X	.	.	.	.	.	.	.	.	.	.	.
Bacterial	S. Enteritidis	2006	9	Confirmed	Confirmed	4		.	.	.	.	X	.	.	X	.	X	.	X	.	.	.	.	.
Bacterial	S. Enteritidis	2005	4	Confirmed	Confirmed	1		.	.	.	.	X	.	.	.	.	.	.	.	.	.	.	.	.
Bacterial	S. Enteritidis	2005	27	Confirmed	Suspected	1		.	.	.	.	X	.	.	.	.	.	.	.	.	.	.	.	.
Bacterial	S. Enteritidis	2006	9	Confirmed	Suspected	1		.	.	.	.	.	X	.	.	.	.	.	.	.	.	.	.	.
Bacterial	S. Enteritidis	2006	4	Confirmed	Confirmed	2		.	.	.	X	X	.	.	.	.	.	.	.	.	.	.	.	.
Bacterial	S. Enteritidis	2005	23	Confirmed	Suspected	1		.	.	.	.	X	.	.	.	.	.	.	.	.	.	.	.	.
Bacterial	S. Enteritidis	2005	18	Suspected	Confirmed	5		.	.	.	X	.	.	.	.	X	X	.	X	.	.	.	.	X
Bacterial	S. Enteritidis	2005	8	Confirmed	Confirmed	4		.	.	.	X	X	.	.	.	.	X	.	.	.	.	.	.	X
Bacterial	S. Enteritidis	2006	19	Confirmed	Confirmed	4		.	.	.	X	X	X	.	.	.	.	.	.	.	.	X	.	.
Bacterial	S. Enteritidis	2006	10	Confirmed	Suspected	2		.	.	.	.	X	.	.	.	.	X	.	.	.	.	.	.	.
Bacterial	S. Enteritidis	2007	15	Confirmed	Confirmed	1		.	.	.	.	X	.	.	.	.	.	.	.	.	.	.	.	.
Bacterial	S. Enteritidis	2007	6	Confirmed	Suspected	1		.	.	.	.	.	.	.	.	X	.	.	.	.	.	.	.	.
Bacterial	S. Enteritidis	2007	7	Confirmed	Confirmed	5		X	.	.	.	X	.	.	.	.	X	.	.	.	X	X	.	.
Bacterial	S. Enteritidis	2007	4	Confirmed	Suspected	4		.	.	.	.	.	X	.	.	.	X	.	.	.	X	.	.	X
Bacterial	S. Enteritidis	2007	106	Confirmed	Confirmed	6		.	.	.	.	.	X	.	.	X	X	.	.	.	X	X	.	X
Bacterial	S. Enteritidis	2007	18	Confirmed	Confirmed	3		.	.	.	.	.	.	.	.	.	.	.	.	.	X	X	.	X
Bacterial	S. Enteritidis	2007	5	Suspected	Confirmed	1		.	.	.	.	X	.	.	.	.	.	.	.	.	.	.	.	.
Bacterial	S. Enteritidis	2007	2	Confirmed	Suspected	2		.	.	.	X	X	.	.	.	.	.	.	.	.	.	.	.	.
Bacterial	S. Enteritidis	2007	8	Confirmed	Suspected	3		.	.	.	X	X	.	.	.	.	.	X	.	.	.	.	.	.
Bacterial	S. Enteritidis	2007	31	Confirmed	Suspected	4		.	.	.	X	X	.	.	.	.	.	X	X	.	.	.	.	.
Bacterial	S. Enteritidis	2007	24	Confirmed	Suspected	4		.	.	.	X	X	.	.	.	.	.	X	X	.	.	.	.	.
Bacterial	S. Enteritidis	2007	40	Confirmed	Confirmed	1		.	.	.	.	X	.	.	.	.	.	.	.	.	.	.	.	.
Bacterial	S. Enteritidis	2007	9	Confirmed	Suspected	1		.	.	.	.	X	.	.	.	.	.	.	.	.	.	.	.	.
Bacterial	S. Enteritidis	2007	10	Confirmed	Confirmed	1		.	.	.	.	.	.	.	.	X	.	.	.	.	.	.	.	.
Bacterial	S. Enteritidis	2007	27	Confirmed	Confirmed	6		.	.	.	X	X	.	.	.	X	X	.	.	.	X	X	.	.
Bacterial	S. Enteritidis	2008	12	Confirmed	Suspected	1		.	.	.	.	X	.	.	.	.	.	.	.	.	.	.	.	.
Bacterial	S. Enteritidis	2007	78	Confirmed	Confirmed	1		.	.	.	.	X	.	.	.	.	.	.	.	.	.	.	.	.
Bacterial	S. Enteritidis	2007	14	Confirmed	Confirmed	4		.	.	.	X	X	.	.	.	X	X	.	.	.	.	.	.	.
Bacterial	S. Enteritidis	2008	7	Confirmed	Confirmed	3		.	.	.	X	.	.	.	X	X	.	.	.	.	.	.	.	.
Bacterial	S. Enteritidis	2007	81	Confirmed	Suspected	1		.	.	.	.	X	.	.	.	.	.	.	.	.	.	.	.	.
Bacterial	S. Enteritidis	2008	5	Confirmed	Suspected	2		.	.	.	X	.	.	.	.	X	.	.	.	.	.	.	.	.
Bacterial	S. Enteritidis	2008	6	Confirmed	Confirmed	1		.	.	.	.	X	.	.	.	.	.	.	.	.	.	.	.	.
Bacterial	S. Enteritidis	2008	46	Confirmed	Confirmed	1		.	.	.	.	.	.	.	.	X	.	.	.	.	.	.	.	.
Bacterial	S. Enteritidis	2008	66	Confirmed	Confirmed	1		.	.	.	.	.	.	.	.	X	.	.	.	.	.	.	.	.
Bacterial	S. Enteritidis	2001	21	Confirmed	Confirmed	1		.	.	.	.	.	.	.	.	.	.	.	.	.	.	.	X	.
Bacterial	S. Enteritidis	1998	38	Confirmed	Suspected	1		.	.	.	.	X	.	.	.	.	.	.	.	.	.	.	.	.
Bacterial	S. Enteritidis	1999	21	Confirmed	Confirmed	1		.	.	.	.	X	.	.	.	.	.	.	.	.	.	.	.	.
Bacterial	S. Enteritidis	2008	16	Confirmed	Confirmed	1		.	.	.	.	.	X	.	.	.	.	.	.	.	.	.	.	.
Bacterial	S. Enteritidis	2000	4	Confirmed	Suspected	5		.	.	.	X	.	X	.	.	.	X	.	.	.	X	.	.	X
Bacterial	S. Enteritidis	2000	50	Confirmed	Confirmed	1		.	.	.	.	X	.	.	.	.	.	.	.	.	.	.	.	.
Bacterial	S. Enteritidis	2000	18	Confirmed	Suspected	3		.	.	.	.	X	.	.	.	.	X	.	.	.	.	X	.	.
Bacterial	S. Enteritidis	2001	113	Confirmed	Confirmed	1		.	.	.	.	X	.	.	.	.	.	.	.	.	.	.	.	.
Bacterial	S. Enteritidis	2001	5	Confirmed	Confirmed	1		.	.	.	.	X	.	.	.	.	.	.	.	.	.	.	.	.
Bacterial	S. Enteritidis	1998	4	Confirmed	Suspected	2		.	.	.	X	X	.	.	.	.	.	.	.	.	.	.	.	.
Bacterial	S. Enteritidis	1998	4	Confirmed	Suspected	4		.	.	.	X	X	.	.	.	.	.	X	.	.	X	.	.	.
Bacterial	S. Enteritidis	1998	4	Confirmed	Suspected	1		.	.	.	.	.	.	.	.	X	.	.	.	.	.	.	.	.
Bacterial	S. Enteritidis	1998	10	Confirmed	Suspected	4		.	.	.	X	.	.	.	.	.	X	.	.	.	X	X	.	.
Bacterial	S. Enteritidis	1999	18	Confirmed	Suspected	1		.	.	.	.	X	.	.	.	.	.	.	.	.	.	.	.	.
Bacterial	S. Enteritidis	1999	16	Confirmed	Suspected	5		.	.	.	X	X	.	.	.	.	X	X	X	.	.	.	.	.
Bacterial	S. Enteritidis	1999	9	Confirmed	Suspected	4		.	X	.	.	X	.	.	.	.	X	.	.	.	X	.	.	.
Bacterial	S. Enteritidis	1999	3	Confirmed	Suspected	1		.	.	.	.	X	.	.	.	.	.	.	.	.	.	.	.	.
Bacterial	S. Enteritidis	1999	14	Confirmed	Confirmed	5		.	.	.	X	X	.	.	.	.	X	.	.	.	.	X	.	X
Bacterial	S. Enteritidis	1999	5	Confirmed	Suspected	4		.	.	.	X	X	.	.	.	.	X	X	.	.	.	.	.	.
Bacterial	S. Enteritidis	1999	9	Confirmed	Confirmed	4		.	.	.	X	X	.	.	.	.	X	X	.	.	.	.	.	.
Bacterial	S. Enteritidis	1999	18	Confirmed	Suspected	2		.	.	.	X	X	.	.	.	.	.	.	.	.	.	.	.	.
Bacterial	S. Enteritidis	2008	4	Confirmed	Suspected	1		.	.	.	.	X	.	.	.	.	.	.	.	.	.	.	.	.
Bacterial	S. Enteritidis	2008	15	Confirmed	Suspected	1		.	.	.	.	X	.	.	.	.	.	.	.	.	.	.	.	.
Bacterial	S. Enteritidis	2008	9	Suspected	Confirmed	4		.	.	.	.	.	.	.	.	.	X	.	X	.	.	X	.	X
Bacterial	S. Enteritidis	2008	82	Confirmed	Confirmed	5		.	.	.	.	X	.	.	.	.	X	X	.	.	X	X	.	.
Bacterial	S. Enteritidis	2008	15	Confirmed	Confirmed	1		.	.	.	.	X	.	.	.	.	.	.	.	.	.	.	.	.
Bacterial	S. Enteritidis	2008	14	Confirmed	Confirmed	1		.	.	.	.	X	.	.	.	.	.	.	.	.	.	.	.	.
Bacterial	S. Enteritidis	2008	18	Confirmed	Suspected	1		.	.	.	.	X	.	.	.	.	.	.	.	.	.	.	.	.
Bacterial	S. Enteritidis	2008	61	Confirmed	Suspected	1		.	.	.	.	.	.	.	.	.	.	.	.	.	.	.	.	X
Bacterial	S. Heidelberg	1999	25	Confirmed	Suspected	4		.	.	.	X	X	.	.	.	.	.	X	.	.	X	.	.	.
Bacterial	S. Heidelberg	1999	41	Confirmed	Suspected	1		.	.	.	.	.	.	.	.	X	.	.	.	.	.	.	.	.
Bacterial	S. Heidelberg	1998	7	Confirmed	Suspected	3		.	.	.	X	X	.	.	.	.	.	X	.	.	.	.	.	.
Bacterial	S. Heidelberg	1999	13	Confirmed	Confirmed	4		.	.	.	X	X	.	.	.	.	X	X	.	.	.	.	.	.
Bacterial	S. Heidelberg	2000	56	Confirmed	Confirmed	5		.	.	.	.	X	.	.	X	X	X	.	.	.	.	X	.	.
Bacterial	S. Heidelberg	2000	6	Confirmed	Confirmed	5		.	.	.	X	.	.	.	.	X	X	.	.	.	X	X	.	.
Bacterial	S. Heidelberg	2000	14	Confirmed	Confirmed	1		.	.	.	.	.	.	.	.	X	.	.	.	.	.	.	.	.
Bacterial	S. Heidelberg	2000	4	Confirmed	Suspected	1		.	.	.	.	.	.	.	.	.	.	.	X	.	.	.	.	.
Bacterial	S. Heidelberg	2000	5	Confirmed	Suspected	4		.	.	.	X	X	.	.	.	.	X	.	.	.	.	.	.	X
Bacterial	S. Heidelberg	2000	4	Confirmed	Suspected	1		.	.	.	.	.	.	.	.	X	.	.	.	.	.	.	.	.
Bacterial	S. Heidelberg	2000	17	Confirmed	Suspected	2		.	.	.	.	.	X	.	X	.	.	.	.	.	.	.	.	.
Bacterial	S. Heidelberg	1998	200	Confirmed	Confirmed	4		.	.	.	X	X	.	.	.	.	X	X	.	.	.	.	.	.
Bacterial	S. Heidelberg	1999	12	Confirmed	Confirmed	3		.	.	.	X	X	.	.	.	.	.	X	.	.	.	.	.	.
Bacterial	S. Heidelberg	1998	9	Confirmed	Confirmed	4		.	.	.	X	.	.	.	.	.	X	X	X	.	.	.	.	.
Bacterial	S. Heidelberg	1998	25	Confirmed	Confirmed	1		.	.	.	.	.	.	.	.	X	.	.	.	.	.	.	.	.
Bacterial	S. Heidelberg	2001	2	Confirmed	Suspected	4		.	.	.	.	.	.	.	.	X	X	.	.	.	X	.	.	X
Bacterial	S. Heidelberg	2002	18	Suspected	Suspected	2		.	.	.	.	X	.	.	X	.	.	.	.	.	.	.	.	.
Bacterial	S. Heidelberg	2002	239	Confirmed	Confirmed	3		.	.	.	X	.	X	.	.	.	.	.	.	.	.	X	.	.
Bacterial	S. Heidelberg	2001	6	Confirmed	Suspected	1		.	.	.	.	X	.	.	.	.	.	.	.	.	.	.	.	.
Bacterial	S. Heidelberg	2001	29	Confirmed	Suspected	1		.	.	.	.	X	.	.	.	.	.	.	.	.	.	.	.	.
Bacterial	S. Heidelberg	2001	93	Confirmed	Suspected	5		.	.	.	X	X	X	.	.	.	X	.	.	.	.	.	.	X
Bacterial	S. Heidelberg	2002	17	Confirmed	Suspected	1		.	.	.	.	.	X	.	.	.	.	.	.	.	.	.	.	.
Bacterial	S. Heidelberg	2002	26	Confirmed	Suspected	7		.	.	.	X	X	X	.	.	.	X	.	X	.	X	.	.	X
Bacterial	S. Heidelberg	2002	10	Confirmed	Confirmed	5		.	.	.	X	X	.	.	.	.	X	X	X	.	.	.	.	.
Bacterial	S. Heidelberg	2002	4	Confirmed	Confirmed	3		.	.	.	.	X	.	.	.	.	X	X	.	.	.	.	.	.
Bacterial	S. Heidelberg	2002	104	Confirmed	Confirmed	1		.	.	.	.	X	.	.	.	.	.	.	.	.	.	.	.	.
Bacterial	S. Heidelberg	2002	4	Suspected	Suspected	1		.	.	.	.	.	.	.	.	X	.	.	.	.	.	.	.	.
Bacterial	S. Heidelberg	2002	31	Confirmed	Suspected	5		X	.	.	X	.	.	.	.	.	X	X	X	.	.	.	.	.
Bacterial	S. Heidelberg	2002	21	Confirmed	Suspected	2		.	.	.	X	.	.	.	.	X	.	.	.	.	.	.	.	.
Bacterial	S. Heidelberg	2003	9	Confirmed	Confirmed	3		.	.	.	.	X	.	.	.	.	X	X	.	.	.	.	.	.
Bacterial	S. Heidelberg	2003	4	Confirmed	Suspected	4		.	.	.	X	X	.	.	.	.	X	X	.	.	.	.	.	.
Bacterial	S. Heidelberg	2003	65	Confirmed	Confirmed	2		.	.	.	X	.	.	.	.	.	.	.	.	X	.	.	.	.
Bacterial	S. Heidelberg	2003	13	Confirmed	Suspected	1		.	.	.	.	X	.	.	.	.	.	.	.	.	.	.	.	.
Bacterial	S. Heidelberg	2003	57	Confirmed	Confirmed	4		.	.	.	X	X	.	.	.	.	X	X	.	.	.	.	.	.
Bacterial	S. Heidelberg	2003	517	Confirmed	Confirmed	2		.	.	.	.	X	.	.	.	X	.	.	.	.	.	.	.	.
Bacterial	S. Heidelberg	2004	4	Confirmed	Suspected	5		.	.	.	X	X	.	.	.	.	.	X	X	.	.	X	.	.
Bacterial	S. Heidelberg	2004	8	Confirmed	Confirmed	1		.	.	.	.	.	.	.	.	X	.	.	.	.	.	.	.	.
Bacterial	S. Heidelberg	2004	7	Confirmed	Confirmed	1		.	.	.	.	.	.	.	.	X	.	.	.	.	.	.	.	.
Bacterial	S. Heidelberg	2004	5	Confirmed	Confirmed	1		.	.	.	.	X	.	.	.	.	.	.	.	.	.	.	.	.
Bacterial	S. Heidelberg	2004	78	Confirmed	Confirmed	1		.	.	.	.	.	.	.	.	X	.	.	.	.	.	.	.	.
Bacterial	S. Heidelberg	2004	9	Confirmed	Suspected	1		.	.	.	.	X	.	.	.	.	.	.	.	.	.	.	.	.
Bacterial	S. Heidelberg	2004	4	Confirmed	Confirmed	4		.	.	.	X	X	.	.	.	.	X	.	.	.	.	.	.	X
Bacterial	S. Heidelberg	2004	15	Confirmed	Suspected	1		.	.	.	.	.	.	.	.	X	.	.	.	.	.	.	.	.
Bacterial	S. Heidelberg	2004	11	Confirmed	Suspected	1		.	.	.	.	.	.	.	.	X	.	.	.	.	.	.	.	.
Bacterial	S. Heidelberg	2005	4	Confirmed	Confirmed	2		.	.	.	X	.	.	.	.	X	.	.	.	.	.	.	.	.
Bacterial	S. Heidelberg	2005	7	Confirmed	Suspected	3		.	.	.	.	.	.	.	.	X	X	X	.	.	.	.	.	.
Bacterial	S. Heidelberg	2005	6	Confirmed	Confirmed	1		.	.	.	.	X	.	.	.	.	.	.	.	.	.	.	.	.
Bacterial	S. Heidelberg	2005	35	Confirmed	Confirmed	9		.	.	.	X	X	X	X	X	X	X	.	.	.	X	X	.	.
Bacterial	S. Heidelberg	2005	34	Confirmed	Confirmed	2		.	.	.	X	X	.	.	.	.	.	.	.	.	.	.	.	.
Bacterial	S. Heidelberg	2005	75	Confirmed	Confirmed	3		.	.	.	.	X	.	.	.	.	X	X	.	.	.	.	.	.
Bacterial	S. Heidelberg	2006	25	Confirmed	Confirmed	3		.	.	.	X	X	.	.	.	.	X	.	.	.	.	.	.	.
Bacterial	S. Heidelberg	2006	3	Confirmed	Suspected	3		.	.	.	X	.	.	.	.	.	.	.	X	.	.	X	.	.
Bacterial	S. Heidelberg	2006	13	Confirmed	Confirmed	4		.	.	.	X	X	.	.	.	.	X	X	.	.	.	.	.	.
Bacterial	S. Heidelberg	2006	22	Confirmed	Suspected	1		.	.	.	.	.	.	.	.	X	.	.	.	.	.	.	.	.
Bacterial	S. Heidelberg	2006	5	Confirmed	Suspected	1		.	.	.	.	X	.	.	.	.	.	.	.	.	.	.	.	.
Bacterial	S. Heidelberg	2007	16	Confirmed	Confirmed	9		.	.	.	.	X	X	X	X	X	.	X	.	.	X	X	.	X
Bacterial	S. Heidelberg	2006	22	Confirmed	Suspected	2		.	.	.	.	X	.	.	.	.	.	X	.	.	.	.	.	.
Bacterial	S. Heidelberg	2006	13	Confirmed	Confirmed	1		.	.	.	.	X	.	.	.	.	.	.	.	.	.	.	.	.
Bacterial	S. Heidelberg	2007	802	Confirmed	Confirmed	4		.	.	.	.	.	.	.	.	.	X	X	X	.	.	.	.	X
Bacterial	S. Heidelberg	2007	11	Confirmed	Confirmed	4		.	.	.	.	.	.	.	.	.	X	X	X	.	.	.	.	X
Bacterial	S. Heidelberg	2007	16	Confirmed	Suspected	4		.	.	.	.	.	.	.	.	.	X	.	X	.	.	X	.	X
Bacterial	S. Heidelberg	2007	79	Confirmed	Confirmed	6		.	.	.	X	.	X	X	X	X	.	.	.	.	.	X	.	.
Bacterial	S. Heidelberg	2008	17	Confirmed	Confirmed	2		.	.	.	X	.	.	.	.	.	.	.	.	.	X	.	.	.
Bacterial	S. Heidelberg	2008	2	Confirmed	Suspected	3		.	.	.	X	X	.	.	.	.	.	X	.	.	.	.	.	.
Bacterial	S. Heidelberg	2008	16	Confirmed	Confirmed	1		.	.	.	.	X	.	.	.	.	.	.	.	.	.	.	.	.
Bacterial	S. Heidelberg	2008	80	Confirmed	Suspected	8		.	.	.	X	.	X	X	X	X	X	.	.	.	X	.	.	X
Bacterial	S. Javiana	2005	17	Confirmed	Suspected	1		.	.	.	.	.	.	.	X	.	.	.	.	.	.	.	.	.
Bacterial	S. Javiana	1999	11	Confirmed	Suspected	1		.	.	.	.	.	.	.	.	.	.	.	X	.	.	.	.	.
Bacterial	S. Javiana	1999	7	Confirmed	Suspected	1		.	.	.	.	.	.	.	.	X	.	.	.	.	.	.	.	.
Bacterial	S. Javiana	1998	17	Confirmed	Suspected	3		.	.	.	.	.	.	.	.	.	.	.	.	.	X	X	.	X
Bacterial	S. Javiana	2000	44	Confirmed	Suspected	6		.	.	.	X	X	.	.	X	X	X	X	.	.	.	.	.	.
Bacterial	S. Javiana	2000	4	Suspected	Suspected	1		.	.	.	.	.	.	.	.	.	.	.	.	.	.	X	.	.
Bacterial	S. Javiana	2002	10	Confirmed	Confirmed	4		.	.	.	.	.	X	.	.	.	X	.	.	.	.	X	.	X
Bacterial	S. Javiana	2002	3	Confirmed	Suspected	1		.	.	.	.	.	.	.	.	.	.	.	.	.	.	.	.	X
Bacterial	S. Javiana	2002	159	Confirmed	Confirmed	1		.	.	.	.	.	.	.	.	.	.	.	.	.	.	.	.	X
Bacterial	S. Javiana	2003	227	Confirmed	Suspected	6		.	.	.	X	.	.	.	.	X	X	.	.	.	X	X	.	X
Bacterial	S. Javiana	2004	60	Confirmed	Suspected	2		.	.	.	.	.	.	.	.	.	X	.	.	.	.	X	.	.
Bacterial	S. Javiana	2004	24	Confirmed	Suspected	1		.	.	.	.	.	.	.	.	.	.	.	.	.	X	.	.	.
Bacterial	S. Javiana	2006	16	Confirmed	Suspected	1		.	.	.	.	.	.	.	.	.	.	.	.	.	X	.	.	.
Bacterial	S. Javiana	2007	5	Confirmed	Suspected	4		.	.	.	X	.	.	.	.	X	.	.	X	.	.	.	.	X
Bacterial	S. Javiana	2008	71	Confirmed	Confirmed	1		.	.	.	.	.	.	.	X	.	.	.	.	.	.	.	.	.
Bacterial	S. Javiana	2008	594	Confirmed	Suspected	1		.	.	.	.	.	.	.	.	.	.	.	X	.	.	.	.	.
Bacterial	S. Javiana	2008	10	Confirmed	Suspected	1		.	.	.	.	.	.	.	.	.	.	.	X	.	.	.	.	.
Bacterial	S. Newport	2004	97	Confirmed	Confirmed	1		.	.	.	.	.	.	.	.	.	.	.	.	.	X	.	.	.
Bacterial	S. Newport	2005	14	Confirmed	Confirmed	4		.	.	.	X	X	.	.	.	.	X	X	.	.	.	.	.	.
Bacterial	S. Newport	2005	24	Confirmed	Confirmed	2		.	.	.	.	.	X	.	.	.	.	.	X	.	.	.	.	.
Bacterial	S. Newport	1999	79	Confirmed	Confirmed	1		.	.	.	.	.	.	.	.	.	.	.	X	.	.	.	.	.
Bacterial	S. Newport	2000	8	Confirmed	Confirmed	1		.	.	.	.	.	.	.	.	X	.	.	.	.	.	.	.	.
Bacterial	S. Newport	2000	49	Confirmed	Suspected	11		.	.	.	X	X	X	X	X	X	X	X	.	.	X	X	.	X
Bacterial	S. Newport	2000	5	Confirmed	Suspected	1		.	.	.	.	.	.	.	.	X	.	.	.	.	.	.	.	.
Bacterial	S. Newport	2000	30	Confirmed	Suspected	2		.	.	.	.	.	X	.	.	.	X	.	.	.	.	.	.	.
Bacterial	S. Newport	2000	23	Confirmed	Confirmed	2		.	.	.	.	.	.	X	.	.	.	.	.	.	X	.	.	.
Bacterial	S. Newport	2000	96	Confirmed	Confirmed	1		.	.	.	.	.	.	.	.	.	.	.	.	.	.	X	.	.
Bacterial	S. Newport	1998	6	Confirmed	Suspected	5		.	.	.	X	.	.	.	.	X	X	.	.	.	.	X	.	X
Bacterial	S. Newport	2001	8	Confirmed	Suspected	2		.	.	.	.	X	.	.	.	.	.	.	.	.	.	X	.	.
Bacterial	S. Newport	2001	4	Confirmed	Suspected	1		.	.	.	X	.	.	.	.	.	.	.	.	.	.	.	.	.
Bacterial	S. Newport	2002	3	Confirmed	Suspected	1		.	.	.	.	.	.	.	.	X	.	.	.	.	.	.	.	.
Bacterial	S. Newport	2002	7	Confirmed	Confirmed	1		.	.	.	.	.	.	.	.	.	.	.	.	.	.	.	.	X
Bacterial	S. Newport	2002	26	Confirmed	Suspected	1		.	.	.	.	.	.	.	X	.	.	.	.	.	.	.	.	.
Bacterial	S. Newport	2002	25	Confirmed	Confirmed	3		.	.	.	.	.	.	.	.	.	.	.	X	.	X	X	.	.
Bacterial	S. Newport	2001	9	Confirmed	Confirmed	1		.	.	.	.	.	.	.	.	X	.	.	.	.	.	.	.	.
Bacterial	S. Newport	2002	7	Confirmed	Suspected	3		.	.	.	.	.	.	.	.	.	.	.	.	.	X	X	.	X
Bacterial	S. Newport	2002	13	Confirmed	Suspected	1		.	.	.	.	.	.	.	.	.	.	.	.	.	X	.	.	.
Bacterial	S. Newport	2001	8	Confirmed	Confirmed	1		.	.	.	.	.	.	.	.	.	.	.	.	.	X	.	.	.
Bacterial	S. Newport	2001	38	Confirmed	Confirmed	1		.	.	.	X	.	.	.	.	.	.	.	.	.	.	.	.	.
Bacterial	S. Newport	2002	21	Confirmed	Suspected	1		.	.	.	.	.	X	.	.	.	.	.	.	.	.	.	.	.
Bacterial	S. Newport	2002	51	Confirmed	Confirmed	1		.	.	.	.	.	.	.	.	.	.	.	X	.	.	.	.	.
Bacterial	S. Newport	2002	7	Confirmed	Suspected	1		.	.	.	.	.	.	.	.	.	.	.	.	.	.	.	.	X
Bacterial	S. Newport	2002	14	Suspected	Confirmed	4		.	.	.	.	X	X	.	.	.	X	.	.	.	.	X	.	.
Bacterial	S. Newport	2001	27	Confirmed	Confirmed	1		.	.	.	X	.	.	.	.	.	.	.	.	.	.	.	.	.
Bacterial	S. Newport	2002	10	Confirmed	Confirmed	1		.	.	.	.	.	.	.	.	X	.	.	.	.	.	.	.	.
Bacterial	S. Newport	2003	25	Confirmed	Suspected	1		.	.	.	.	.	.	.	X	.	.	.	.	.	.	.	.	.
Bacterial	S. Newport	2003	12	Confirmed	Suspected	1		.	.	.	.	.	X	.	.	.	.	.	.	.	.	.	.	.
Bacterial	S. Newport	2003	35	Confirmed	Suspected	2		.	.	.	.	.	.	.	.	X	X	.	.	.	.	.	.	.
Bacterial	S. Newport	2002	510	Confirmed	Confirmed	1		.	.	.	.	.	.	.	.	.	.	.	.	.	.	.	.	X
Bacterial	S. Newport	2003	9	Confirmed	Suspected	5		.	.	.	X	.	X	.	.	.	X	.	.	.	X	.	.	X
Bacterial	S. Newport	2002	47	Confirmed	Confirmed	1		.	.	.	.	.	X	.	.	.	.	.	.	.	.	.	.	.
Bacterial	S. Newport	2003	68	Confirmed	Confirmed	1		.	.	.	.	.	.	.	.	.	.	.	X	.	.	.	.	.
Bacterial	S. Newport	2004	100	Confirmed	Confirmed	1		.	.	.	X	.	.	.	.	.	.	.	.	.	.	.	.	.
Bacterial	S. Newport	2004	49	Confirmed	Confirmed	1		.	.	.	.	.	.	.	.	X	.	.	.	.	.	.	.	.
Bacterial	S. Newport	2004	2	Confirmed	Confirmed	1		.	.	.	.	.	.	.	.	X	.	.	.	.	.	.	.	.
Bacterial	S. Newport	2005	9	Confirmed	Suspected	1		.	.	.	.	.	X	.	.	.	.	.	.	.	.	.	.	.
Bacterial	S. Newport	2005	5	Confirmed	Suspected	9		.	.	.	X	.	X	X	X	X	X	.	X	.	X	.	.	X
Bacterial	S. Newport	2005	27	Confirmed	Confirmed	2		.	.	.	.	.	.	.	.	.	.	.	.	.	.	X	.	X
Bacterial	S. Newport	2006	20	Confirmed	Suspected	1		.	.	.	.	.	.	.	.	.	.	.	X	.	.	.	.	.
Bacterial	S. Newport	2006	18	Confirmed	Confirmed	1		.	.	.	.	.	.	.	.	X	.	.	.	.	.	.	.	.
Bacterial	S. Newport	2006	27	Confirmed	Confirmed	3		.	.	.	X	.	.	.	.	.	.	.	.	.	X	X	.	.
Bacterial	S. Newport	2005	52	Confirmed	Confirmed	1		.	.	.	.	.	.	.	.	.	.	.	.	.	.	.	.	X
Bacterial	S. Newport	2006	77	Confirmed	Confirmed	1		.	.	.	.	.	.	.	.	X	.	.	.	.	.	.	.	.
Bacterial	S. Newport	2007	46	Confirmed	Suspected	4		.	.	.	.	.	.	.	.	.	.	.	X	.	X	X	.	X
Bacterial	S. Newport	2006	115	Confirmed	Confirmed	1		.	.	.	.	.	.	.	.	.	.	.	.	.	.	.	.	X
Bacterial	S. Newport	2007	10	Confirmed	Suspected	1		.	.	.	.	.	.	.	.	.	.	.	.	.	.	.	.	X
Bacterial	S. Newport	2007	12	Confirmed	Confirmed	4		.	.	.	X	.	.	.	.	.	X	X	X	.	.	.	.	.
Bacterial	S. Newport	2007	16	Confirmed	Confirmed	3		.	.	.	.	.	.	.	.	X	.	.	.	.	X	.	.	X
Bacterial	S. Newport	2007	11	Confirmed	Confirmed	1		.	.	.	.	.	.	.	X	.	.	.	.	.	.	.	.	.
Bacterial	S. Newport	2007	67	Confirmed	Confirmed	1		.	.	.	.	.	.	.	X	.	.	.	.	.	.	.	.	.
Bacterial	S. Newport	2008	87	Confirmed	Confirmed	1		.	.	.	.	.	X	.	.	.	.	.	.	.	.	.	.	.
Bacterial	S. Newport	2007	43	Confirmed	Confirmed	1		.	.	.	.	.	X	.	.	.	.	.	.	.	.	.	.	.
Bacterial	S. Newport	2007	65	Confirmed	Confirmed	1		.	.	.	.	.	.	.	.	.	.	.	.	.	.	.	.	X
Bacterial	S. Newport	2008	3	Confirmed	Suspected	1		.	.	.	.	.	.	.	.	.	.	.	X	.	.	.	.	.
Bacterial	S. Newport	2008	4	Suspected	Suspected	1		.	.	.	.	.	.	.	.	X	.	.	.	.	.	.	.	.
Bacterial	S. Typhi	1999	16	Confirmed	Confirmed	2		.	.	.	X	.	.	.	.	.	.	.	X	.	.	.	.	.
Bacterial	S. Typhi	2003	6	Confirmed	Confirmed	1		.	.	X	.	.	.	.	.	.	.	.	.	.	.	.	.	.
Bacterial	S. Typhimurium	2004	34	Confirmed	Confirmed	1		.	.	.	.	.	X	.	.	.	.	.	.	.	.	.	.	.
Bacterial	S. Typhimurium	2005	4	Confirmed	Suspected	6		.	X	.	X	.	.	.	.	.	X	.	X	.	X	X	.	.
Bacterial	S. Typhimurium	1998	8	Confirmed	Suspected	1		.	.	.	X	.	.	.	.	.	.	.	.	.	.	.	.	.
Bacterial	S. Typhimurium	1999	82	Confirmed	Suspected	3		.	.	.	X	.	.	.	.	.	.	X	X	.	.	.	.	.
Bacterial	S. Typhimurium	1998	5	Confirmed	Suspected	1		.	.	.	.	.	.	X	.	.	.	.	.	.	.	.	.	.
Bacterial	S. Typhimurium	1999	49	Confirmed	Confirmed	1		.	.	.	X	.	.	.	.	.	.	.	.	.	.	.	.	.
Bacterial	S. Typhimurium	1999	20	Confirmed	Confirmed	1		.	.	.	.	.	.	X	.	.	.	.	.	.	.	.	.	.
Bacterial	S. Typhimurium	1998	33	Confirmed	Confirmed	1		.	.	.	.	.	.	.	X	.	.	.	.	.	.	.	.	.
Bacterial	S. Typhimurium	1999	8	Confirmed	Suspected	1		.	.	.	.	.	.	.	.	X	.	.	.	.	.	.	.	.
Bacterial	S. Typhimurium	1999	16	Confirmed	Confirmed	1		.	.	.	.	.	.	.	X	.	.	.	.	.	.	.	.	.
Bacterial	S. Typhimurium	1998	4	Confirmed	Suspected	1		.	.	.	.	.	.	.	.	X	.	.	.	.	.	.	.	.
Bacterial	S. Typhimurium	1999	112	Confirmed	Confirmed	1		.	.	.	.	.	.	.	.	.	.	.	.	.	.	.	X	.
Bacterial	S. Typhimurium	2000	26	Confirmed	Confirmed	4		.	.	.	.	X	.	.	.	.	.	X	.	.	X	X	.	.
Bacterial	S. Typhimurium	2000	12	Confirmed	Suspected	1		.	.	.	.	X	.	.	.	.	.	.	.	.	.	.	.	.
Bacterial	S. Typhimurium	2000	26	Confirmed	Suspected	2		.	.	.	.	X	.	.	.	X	.	.	.	.	.	.	.	.
Bacterial	S. Typhimurium	2000	32	Confirmed	Confirmed	4		.	.	.	.	X	.	.	.	.	X	.	.	.	X	X	.	.
Bacterial	S. Typhimurium	2000	32	Confirmed	Confirmed	8		.	.	.	.	.	X	X	X	X	X	X	.	.	.	X	.	X
Bacterial	S. Typhimurium	2000	12	Suspected	Suspected	1		.	.	.	.	.	.	.	.	X	.	.	.	.	.	.	.	.
Bacterial	S. Typhimurium	2000	11	Confirmed	Confirmed	1		.	.	.	.	.	.	.	X	.	.	.	.	.	.	.	.	.
Bacterial	S. Typhimurium	2000	5	Confirmed	Suspected	5		.	.	.	.	.	.	.	X	.	X	.	.	.	X	X	.	X
Bacterial	S. Typhimurium	2000	12	Confirmed	Confirmed	1		.	.	.	.	.	.	.	.	X	.	.	.	.	.	.	.	.
Bacterial	S. Typhimurium	2000	40	Confirmed	Confirmed	7		.	.	.	X	.	.	.	X	X	X	X	X	.	.	X	.	.
Bacterial	S. Typhimurium	1998	50	Confirmed	Confirmed	1		X	.	.	.	.	.	.	.	.	.	.	.	.	.	.	.	.
Bacterial	S. Typhimurium	1998	47	Confirmed	Confirmed	1		.	.	.	X	.	.	.	.	.	.	.	.	.	.	.	.	.
Bacterial	S. Typhimurium	1998	17	Confirmed	Suspected	1		.	.	.	.	.	.	.	X	.	.	.	.	.	.	.	.	.
Bacterial	S. Typhimurium	1998	15	Confirmed	Confirmed	4		.	.	.	X	.	.	.	.	X	X	.	.	.	X	.	.	.
Bacterial	S. Typhimurium	1998	5	Confirmed	Suspected	4		.	.	.	.	X	.	.	.	X	.	.	.	.	X	X	.	.
Bacterial	S. Typhimurium	2001	7	Confirmed	Suspected	1		.	.	.	.	.	.	.	.	X	.	.	.	.	.	.	.	.
Bacterial	S. Typhimurium	2001	21	Confirmed	Suspected	1		.	.	.	.	.	.	.	.	X	.	.	.	.	.	.	.	.
Bacterial	S. Typhimurium	2002	10	Confirmed	Suspected	1		.	.	.	.	.	.	.	.	.	.	.	.	X	.	.	.	.
Bacterial	S. Typhimurium	2002	3	Confirmed	Confirmed	5		X	X	X	.	X	.	.	.	.	X	.	.	.	.	.	.	.
Bacterial	S. Typhimurium	2002	10	Confirmed	Suspected	1		.	.	.	.	X	.	.	.	.	.	.	.	.	.	.	.	.
Bacterial	S. Typhimurium	2002	4	Confirmed	Suspected	4		.	.	.	X	.	X	.	.	.	X	.	.	.	.	X	.	.
Bacterial	S. Typhimurium	2000	6	Confirmed	Confirmed	3		.	.	.	.	X	X	.	.	.	.	.	.	.	.	.	.	X
Bacterial	S. Typhimurium	2001	6	Confirmed	Confirmed	1		.	.	.	.	.	X	.	.	.	.	.	.	.	.	.	.	.
Bacterial	S. Typhimurium	2001	16	Confirmed	Confirmed	1		.	.	.	.	.	.	.	X	.	.	.	.	.	.	.	.	.
Bacterial	S. Typhimurium	2000	3	Confirmed	Confirmed	1		.	.	.	.	.	.	.	.	X	.	.	.	.	.	.	.	.
Bacterial	S. Typhimurium	2002	116	Confirmed	Confirmed	1		.	.	.	X	.	.	.	.	.	.	.	.	.	.	.	.	.
Bacterial	S. Typhimurium	2002	107	Confirmed	Confirmed	1		.	.	.	X	.	.	.	.	.	.	.	.	.	.	.	.	.
Bacterial	S. Typhimurium	2002	18	Confirmed	Confirmed	1		.	.	.	.	.	.	.	X	.	.	.	.	.	.	.	.	.
Bacterial	S. Typhimurium	2003	11	Confirmed	Confirmed	4		.	.	.	.	.	.	.	.	.	.	.	X	.	X	X	.	X
Bacterial	S. Typhimurium	2003	38	Confirmed	Suspected	1		.	.	.	.	.	.	.	.	X	.	.	.	.	.	.	.	.
Bacterial	S. Typhimurium	2003	30	Confirmed	Suspected	3		.	.	.	.	.	.	.	.	.	.	X	X	.	.	.	.	X
Bacterial	S. Typhimurium	2003	3	Suspected	Suspected	1		.	.	.	.	.	.	.	.	X	.	.	.	.	.	.	.	.
Bacterial	S. Typhimurium	2004	5	Confirmed	Suspected	1		.	.	.	.	.	.	.	.	X	.	.	.	.	.	.	.	.
Bacterial	S. Typhimurium	2003	15	Confirmed	Suspected	4		.	.	.	X	.	.	.	.	.	X	.	.	.	X	X	.	.
Bacterial	S. Typhimurium	2003	47	Confirmed	Suspected	1		.	.	.	.	.	X	.	.	.	.	.	.	.	.	.	.	.
Bacterial	S. Typhimurium	2003	3	Suspected	Suspected	2		.	.	.	.	.	.	.	.	X	X	.	.	.	.	.	.	.
Bacterial	S. Typhimurium	2003	67	Confirmed	Suspected	7		.	.	.	X	X	.	.	.	X	X	.	.	X	X	X	.	.
Bacterial	S. Typhimurium	2003	56	Confirmed	Confirmed	5		.	.	.	.	X	X	.	.	.	X	.	.	.	X	.	.	X
Bacterial	S. Typhimurium	2003	22	Confirmed	Suspected	3		.	.	.	.	X	.	.	.	.	X	X	.	.	.	.	.	.
Bacterial	S. Typhimurium	2004	20	Confirmed	Confirmed	1		.	.	.	.	.	.	.	.	X	.	.	.	.	.	.	.	.
Bacterial	S. Typhimurium	2004	4	Confirmed	Confirmed	3		.	.	.	X	.	.	.	.	.	X	X	.	.	.	.	.	.
Bacterial	S. Typhimurium	2004	12	Confirmed	Confirmed	6		.	.	.	X	X	X	.	.	.	X	.	.	.	.	X	.	X
Bacterial	S. Typhimurium	2003	59	Confirmed	Suspected	1		.	.	.	.	.	X	.	.	.	.	.	.	.	.	.	.	.
Bacterial	S. Typhimurium	2004	21	Confirmed	Suspected	1		.	.	.	.	.	.	.	.	X	.	.	.	.	.	.	.	.
Bacterial	S. Typhimurium	2004	9	Confirmed	Suspected	1		.	.	.	.	.	.	.	X	.	.	.	.	.	.	.	.	.
Bacterial	S. Typhimurium	2004	4	Confirmed	Suspected	3		.	.	.	X	X	.	.	.	.	.	X	.	.	.	.	.	.
Bacterial	S. Typhimurium	2004	13	Confirmed	Suspected	1		.	.	.	.	X	.	.	.	.	.	.	.	.	.	.	.	.
Bacterial	S. Typhimurium	2004	23	Confirmed	Confirmed	1		.	.	.	.	.	.	.	.	X	.	.	.	.	.	.	.	.
Bacterial	S. Typhimurium	2003	50	Confirmed	Confirmed	1		.	.	.	X	.	.	.	.	.	.	.	.	.	.	.	.	.
Bacterial	S. Typhimurium	2004	12	Confirmed	Confirmed	1		.	.	.	X	.	.	.	.	.	.	.	.	.	.	.	.	.
Bacterial	S. Typhimurium	2005	162	Confirmed	Confirmed	11		.	.	.	X	X	X	X	X	X	X	.	X	.	X	X	.	X
Bacterial	S. Typhimurium	2005	57	Confirmed	Confirmed	4		.	.	.	X	X	.	.	.	.	X	X	.	.	.	.	.	.
Bacterial	S. Typhimurium	2005	25	Confirmed	Confirmed	3		X	.	.	.	.	.	.	.	.	X	.	.	.	X	.	.	.
Bacterial	S. Typhimurium	2005	3	Confirmed	Confirmed	1		.	.	.	.	.	X	.	.	.	.	.	.	.	.	.	.	.
Bacterial	S. Typhimurium	2005	8	Confirmed	Confirmed	1		.	.	.	.	.	.	.	.	.	.	.	.	.	.	X	.	.
Bacterial	S. Typhimurium	2006	161	Confirmed	Confirmed	1		.	.	.	.	.	.	.	.	X	.	.	.	.	.	.	.	.
Bacterial	S. Typhimurium	2006	7	Confirmed	Suspected	1		.	.	.	.	.	.	.	.	X	.	.	.	.	.	.	.	.
Bacterial	S. Typhimurium	2006	6	Confirmed	Suspected	5		.	.	.	.	.	.	.	.	X	X	X	.	.	X	X	.	.
Bacterial	S. Typhimurium	2005	3	Suspected	Suspected	1		.	.	.	X	.	.	.	.	.	.	.	.	.	.	.	.	.
Bacterial	S. Typhimurium	2006	50	Confirmed	Suspected	5		.	.	.	X	.	.	.	.	.	.	.	.	X	X	X	.	X
Bacterial	S. Typhimurium	2006	18	Confirmed	Suspected	2		.	.	.	.	.	.	.	.	.	.	.	.	.	X	.	.	X
Bacterial	S. Typhimurium	2005	37	Confirmed	Confirmed	5		.	.	.	X	.	.	.	.	X	X	X	.	.	.	X	.	.
Bacterial	S. Typhimurium	2006	7	Confirmed	Suspected	2		.	.	.	.	.	.	.	.	X	.	.	X	.	.	.	.	.
Bacterial	S. Typhimurium	2006	3	Confirmed	Suspected	2		.	.	.	.	.	.	.	.	.	X	X	.	.	.	.	.	.
Bacterial	S. Typhimurium	2006	40	Confirmed	Confirmed	1		.	.	.	.	.	.	.	.	X	.	.	.	.	.	.	.	.
Bacterial	S. Typhimurium	2006	3	Confirmed	Confirmed	1		.	.	.	.	.	.	.	.	X	.	.	.	.	.	.	.	.
Bacterial	S. Typhimurium	2005	26	Confirmed	Confirmed	3		.	.	.	X	X	.	.	.	.	.	X	.	.	.	.	.	.
Bacterial	S. Typhimurium	2006	4	Confirmed	Confirmed	6		.	.	.	.	X	.	.	.	.	X	X	.	.	X	X	.	X
Bacterial	S. Typhimurium	2006	7	Confirmed	Suspected	6		.	.	.	.	X	.	.	.	X	.	X	.	.	X	X	.	X
Bacterial	S. Typhimurium	2006	8	Confirmed	Confirmed	1		.	.	.	.	.	.	.	.	.	.	.	.	.	.	.	.	X
Bacterial	S. Typhimurium	2006	3	Confirmed	Suspected	1		.	.	.	.	.	.	.	.	X	.	.	.	.	.	.	.	.
Bacterial	S. Typhimurium	2006	39	Confirmed	Confirmed	1		.	.	.	.	.	.	.	.	X	.	.	.	.	.	.	.	.
Bacterial	S. Typhimurium	2006	199	Confirmed	Confirmed	3		.	.	.	.	.	X	.	X	X	.	.	.	.	.	.	.	.
Bacterial	S. Typhimurium	2006	20	Confirmed	Confirmed	1		.	.	.	X	.	.	.	.	.	.	.	.	.	.	.	.	.
Bacterial	S. Typhimurium	2006	192	Confirmed	Confirmed	1		.	.	.	.	.	.	.	.	.	.	.	.	.	.	.	.	X
Bacterial	S. Typhimurium	2007	15	Confirmed	Suspected	2		.	.	.	X	.	.	.	.	.	X	.	.	.	.	.	.	.
Bacterial	S. Typhimurium	2007	8	Confirmed	Suspected	3		.	.	.	.	.	X	.	.	.	X	.	.	.	.	X	.	.
Bacterial	S. Typhimurium	2007	33	Confirmed	Confirmed	7		.	.	.	X	.	X	.	.	X	X	X	.	.	.	X	.	X
Bacterial	S. Typhimurium	2007	23	Confirmed	Confirmed	1		.	.	.	.	.	.	.	.	.	.	.	.	.	.	.	.	X
Bacterial	S. Typhimurium	2007	3	Confirmed	Suspected	1		.	.	.	.	.	.	.	.	X	.	.	.	.	.	.	.	.
Bacterial	S. Typhimurium	2007	66	Confirmed	Confirmed	1		.	.	.	.	.	.	.	X	.	.	.	.	.	.	.	.	.
Bacterial	S. Typhimurium	2007	13	Confirmed	Confirmed	1		.	.	.	X	.	.	.	.	.	.	.	.	.	.	.	.	.
Bacterial	S. Typhimurium	2007	11	Confirmed	Suspected	11		.	.	.	X	X	X	X	X	X	X	X	.	.	X	X	.	X
Bacterial	S. Typhimurium	2008	4	Confirmed	Confirmed	3		.	.	.	X	X	.	.	.	.	X	.	.	.	.	.	.	.
Bacterial	S. Typhimurium	2007	401	Confirmed	Confirmed	2		.	.	.	.	.	.	.	.	X	.	.	.	.	.	X	.	.
Bacterial	S. Typhimurium	2007	76	Confirmed	Confirmed	1		.	.	.	.	.	.	.	.	.	.	.	.	.	X	.	.	.
Bacterial	S. Typhimurium	2008	17	Confirmed	Confirmed	4		.	.	.	.	.	.	.	.	.	.	.	X	.	X	X	.	X
Bacterial	S. Typhimurium	2008	24	Suspected	Suspected	4		.	.	.	.	.	.	.	X	.	X	.	.	.	X	.	.	X
Bacterial	S. Typhimurium	2008	5	Confirmed	Confirmed	1		.	.	.	.	.	.	.	.	X	.	.	.	.	.	.	.	.
Bacterial	S. Typhimurium	2008	8	Confirmed	Suspected	1		.	.	.	.	.	.	.	.	X	.	.	.	.	.	.	.	.
Bacterial	S. Typhimurium	2008	4	Confirmed	Suspected	1		.	.	.	.	.	.	.	.	X	.	.	.	.	.	.	.	.
Bacterial	S. Typhimurium	2008	6	Confirmed	Suspected	6		.	.	.	.	.	.	.	.	.	.	.	X	X	X	X	X	X
Bacterial	S. Typhimurium	2008	716	Confirmed	Confirmed	2		.	.	.	.	.	.	.	.	.	.	X	X	.	.	.	.	.
Bacterial	S. Typhimurium	2008	24	Confirmed	Suspected	1		.	.	.	.	.	.	.	.	.	.	.	.	.	.	.	X	.
Bacterial	S. other non-typhoidal	2004	35	Confirmed	Confirmed	1		.	.	.	.	.	.	.	.	.	.	.	.	.	.	.	X	.
Bacterial	S. other non-typhoidal	2004	137	Confirmed	Confirmed	1		.	.	.	.	.	.	.	.	.	.	.	.	.	.	.	.	X
Bacterial	S. other non-typhoidal	2004	155	Confirmed	Confirmed	1		.	.	.	.	.	X	.	.	.	.	.	.	.	.	.	.	.
Bacterial	S. other non-typhoidal	2005	6	Confirmed	Confirmed	2		.	.	.	.	.	X	.	X	.	.	.	.	.	.	.	.	.
Bacterial	S. other non-typhoidal	2005	7	Confirmed	Confirmed	1		.	X	.	.	.	.	.	.	.	.	.	.	.	.	.	.	.
Bacterial	S. other non-typhoidal	1999	3	Confirmed	Suspected	1		.	.	.	.	X	.	.	.	.	.	.	.	.	.	.	.	.
Bacterial	S. other non-typhoidal	1999	2	Suspected	Suspected	1		.	.	.	.	X	.	.	.	.	.	.	.	.	.	.	.	.
Bacterial	S. other non-typhoidal	1999	2	Confirmed	Suspected	1		.	.	.	.	.	.	.	.	X	.	.	.	.	.	.	.	.
Bacterial	S. other non-typhoidal	1999	22	Confirmed	Confirmed	1		.	.	.	.	.	.	.	.	X	.	.	.	.	.	.	.	.
Bacterial	S. other non-typhoidal	1998	264	Confirmed	Confirmed	9		.	.	.	X	X	.	.	.	.	.	X	X	X	X	X	X	X
Bacterial	S. other non-typhoidal	1999	104	Confirmed	Suspected	1		.	.	.	.	.	.	.	.	X	.	.	.	.	.	.	.	.
Bacterial	S. other non-typhoidal	2000	3	Confirmed	Suspected	1		.	.	.	.	.	.	.	X	.	.	.	.	.	.	.	.	.
Bacterial	S. other non-typhoidal	1999	11	Confirmed	Confirmed	3		.	.	.	X	X	.	.	.	.	.	X	.	.	.	.	.	.
Bacterial	S. other non-typhoidal	1998	5	Confirmed	Suspected	3		.	.	.	.	X	X	.	.	.	.	.	.	.	.	.	.	X
Bacterial	S. other non-typhoidal	1998	2	Confirmed	Suspected	3		.	.	.	.	.	X	.	X	X	.	.	.	.	.	.	.	.
Bacterial	S. other non-typhoidal	1999	34	Confirmed	Suspected	1		.	.	.	.	.	.	.	.	X	.	.	.	.	.	.	.	.
Bacterial	S. other non-typhoidal	1999	73	Confirmed	Suspected	6		.	.	.	X	.	X	.	.	.	X	.	.	.	X	X	.	X
Bacterial	S. other non-typhoidal	1999	60	Confirmed	Suspected	1		.	.	.	.	X	.	.	.	.	.	.	.	.	.	.	.	.
Bacterial	S. other non-typhoidal	1999	3	Confirmed	Suspected	1		.	.	.	.	.	X	.	.	.	.	.	.	.	.	.	.	.
Bacterial	S. other non-typhoidal	1999	8	Confirmed	Suspected	9		.	.	.	X	X	X	X	X	X	X	.	.	.	.	X	.	X
Bacterial	S. other non-typhoidal	1999	398	Confirmed	Confirmed	1		.	.	.	.	.	.	.	.	.	.	.	X	.	.	.	.	.
Bacterial	S. other non-typhoidal	1999	83	Confirmed	Confirmed	1		.	.	.	.	.	.	.	.	.	.	.	.	.	.	.	X	.
Bacterial	S. other non-typhoidal	1998	209	Confirmed	Confirmed	1		.	.	.	.	.	.	.	.	.	X	.	.	.	.	.	.	.
Bacterial	S. other non-typhoidal	1998	86	Confirmed	Suspected	1		.	.	.	.	.	.	.	.	.	.	.	.	.	.	.	.	X
Bacterial	S. other non-typhoidal	1999	34	Confirmed	Suspected	1		.	.	.	.	.	.	.	.	.	.	.	.	.	.	.	X	.
Bacterial	S. other non-typhoidal	1998	2	Confirmed	Confirmed	5		.	.	.	X	.	.	.	.	X	X	.	.	.	X	X	.	.
Bacterial	S. other non-typhoidal	1999	55	Confirmed	Suspected	4		.	.	.	.	X	.	.	.	X	.	.	.	.	X	X	.	.
Bacterial	S. other non-typhoidal	1998	14	Confirmed	Suspected	5		.	X	.	.	X	X	.	X	X	.	.	.	.	.	.	.	.
Bacterial	S. other non-typhoidal	1999	3	Suspected	Suspected	7		.	.	.	X	X	.	.	X	X	.	.	.	.	X	X	.	X
Bacterial	S. other non-typhoidal	1999	19	Confirmed	Confirmed	4		.	.	.	.	.	X	.	.	.	X	.	.	.	X	.	.	X
Bacterial	S. other non-typhoidal	1999	5	Confirmed	Suspected	1		.	.	.	.	.	.	.	.	X	.	.	.	.	.	.	.	.
Bacterial	S. other non-typhoidal	1998	63	Confirmed	Suspected	2		.	.	.	.	.	.	.	.	.	X	.	.	.	.	X	.	.
Bacterial	S. other non-typhoidal	1999	9	Confirmed	Confirmed	1		.	.	.	.	.	.	.	.	X	.	.	.	.	.	.	.	.
Bacterial	S. other non-typhoidal	1999	60	Confirmed	Confirmed	1		.	.	.	.	.	.	.	X	.	.	.	.	.	.	.	.	.
Bacterial	S. other non-typhoidal	1998	2	Suspected	Suspected	1		.	.	.	.	.	.	.	.	X	.	.	.	.	.	.	.	.
Bacterial	S. other non-typhoidal	1999	10	Confirmed	Suspected	1		.	.	.	.	.	.	.	.	.	.	.	X	.	.	.	.	.
Bacterial	S. other non-typhoidal	1999	2	Confirmed	Suspected	1		.	.	.	.	.	.	.	.	X	.	.	.	.	.	.	.	.
Bacterial	S. other non-typhoidal	1999	2	Suspected	Suspected	1		.	.	.	.	.	.	.	.	X	.	.	.	.	.	.	.	.
Bacterial	S. other non-typhoidal	1999	2	Suspected	Suspected	6		.	.	.	X	.	X	.	X	.	X	.	.	.	.	X	.	X
Bacterial	S. other non-typhoidal	1998	8	Confirmed	Suspected	9		.	.	.	X	X	X	X	X	X	X	.	.	.	.	X	.	X
Bacterial	S. other non-typhoidal	1998	2	Confirmed	Suspected	1		.	.	.	.	.	.	.	.	X	.	.	.	.	.	.	.	.
Bacterial	S. other non-typhoidal	1998	3	Suspected	Suspected	5		.	.	.	X	.	X	.	.	.	X	.	.	.	X	.	.	X
Bacterial	S. other non-typhoidal	1999	3	Suspected	Suspected	4		.	.	.	.	X	.	.	.	X	.	.	.	.	X	X	.	.
Bacterial	S. other non-typhoidal	1998	3	Suspected	Suspected	9		.	.	.	X	X	.	.	.	.	.	X	X	X	X	X	X	X
Bacterial	S. other non-typhoidal	1998	2	Suspected	Suspected	1		.	.	.	.	X	.	.	.	.	.	.	.	.	.	.	.	.
Bacterial	S. other non-typhoidal	1998	4	Suspected	Suspected	3		.	.	.	.	.	X	.	X	X	.	.	.	.	.	.	.	.
Bacterial	S. other non-typhoidal	1998	2	Suspected	Suspected	1		.	.	.	X	.	.	.	.	.	.	.	.	.	.	.	.	.
Bacterial	S. other non-typhoidal	1998	2	Suspected	Suspected	3		.	.	.	X	.	.	.	.	X	.	.	.	.	.	X	.	.
Bacterial	S. other non-typhoidal	1998	3	Suspected	Suspected	1		.	.	.	.	.	.	.	.	X	.	.	.	.	.	.	.	.
Bacterial	S. other non-typhoidal	1998	2	Suspected	Suspected	1		.	.	.	.	.	.	.	.	X	.	.	.	.	.	.	.	.
Bacterial	S. other non-typhoidal	1998	3	Suspected	Suspected	5		.	.	.	X	.	.	.	.	X	X	.	.	.	X	X	.	.
Bacterial	S. other non-typhoidal	1998	2	Suspected	Suspected	1		.	.	.	.	.	X	.	.	.	.	.	.	.	.	.	.	.
Bacterial	S. other non-typhoidal	1999	2	Suspected	Suspected	1		.	.	.	.	.	.	.	.	X	.	.	.	.	.	.	.	.
Bacterial	S. other non-typhoidal	1999	3	Confirmed	Suspected	1		.	.	.	.	X	.	.	.	.	.	.	.	.	.	.	.	.
Bacterial	S. other non-typhoidal	1998	12	Confirmed	Suspected	1		.	.	.	.	.	.	.	.	.	.	.	.	.	X	.	.	.
Bacterial	S. other non-typhoidal	1999	38	Confirmed	Suspected	1		.	.	.	.	.	.	.	.	.	.	.	.	.	.	.	X	.
Bacterial	S. other non-typhoidal	1999	11	Confirmed	Suspected	1		.	.	.	.	.	.	.	.	X	.	.	.	.	.	.	.	.
Bacterial	S. other non-typhoidal	1999	5	Confirmed	Suspected	2		.	.	.	X	.	.	.	.	X	.	.	.	.	.	.	.	.
Bacterial	S. other non-typhoidal	2000	4	Confirmed	Confirmed	8		.	.	.	X	.	X	X	X	X	X	.	.	.	X	.	.	X
Bacterial	S. other non-typhoidal	2000	5	Suspected	Suspected	1		.	.	.	.	.	.	.	.	X	.	.	.	.	.	.	.	.
Bacterial	S. other non-typhoidal	2000	27	Suspected	Confirmed	5		.	.	.	X	.	X	X	X	X	.	.	.	.	.	.	.	.
Bacterial	S. other non-typhoidal	2000	20	Confirmed	Confirmed	3		X	.	.	.	X	.	.	.	.	.	.	.	.	.	X	.	.
Bacterial	S. other non-typhoidal	2000	58	Confirmed	Suspected	1		.	.	.	.	.	.	.	.	X	.	.	.	.	.	.	.	.
Bacterial	S. other non-typhoidal	2000	107	Confirmed	Confirmed	1		.	.	.	.	.	X	.	.	.	.	.	.	.	.	.	.	.
Bacterial	S. other non-typhoidal	2000	43	Confirmed	Confirmed	1		.	.	.	.	.	.	.	.	.	.	.	.	.	.	.	.	X
Bacterial	S. other non-typhoidal	2000	46	Confirmed	Suspected	1		.	.	.	.	.	.	.	.	.	.	.	X	.	.	.	.	.
Bacterial	S. other non-typhoidal	2000	75	Suspected	Confirmed	4		.	.	.	X	X	.	.	.	.	.	.	.	.	X	X	.	.
Bacterial	S. other non-typhoidal	2000	5	Suspected	Confirmed	1		X	.	.	.	.	.	.	.	.	.	.	.	.	.	.	.	.
Bacterial	S. other non-typhoidal	2000	5	Confirmed	Confirmed	1		X	.	.	.	.	.	.	.	.	.	.	.	.	.	.	.	.
Bacterial	S. other non-typhoidal	2000	7	Confirmed	Suspected	2		.	.	.	X	.	.	.	.	X	.	.	.	.	.	.	.	.
Bacterial	S. other non-typhoidal	2000	40	Suspected	Confirmed	1		.	.	.	X	.	.	.	.	.	.	.	.	.	.	.	.	.
Bacterial	S. other non-typhoidal	2000	6	Confirmed	Suspected	8		.	.	.	X	.	X	X	X	X	X	.	.	.	X	.	.	X
Bacterial	S. other non-typhoidal	2000	29	Suspected	Confirmed	1		.	.	.	.	.	.	.	X	.	.	.	.	.	.	.	.	.
Bacterial	S. other non-typhoidal	2000	4	Suspected	Confirmed	1		.	.	.	.	.	.	.	.	X	.	.	.	.	.	.	.	.
Bacterial	S. other non-typhoidal	2000	2	Suspected	Suspected	4		.	.	.	.	X	.	.	.	X	.	.	.	.	X	X	.	.
Bacterial	S. other non-typhoidal	2000	4	Suspected	Suspected	1		.	.	.	.	X	.	.	.	.	.	.	.	.	.	.	.	.
Bacterial	S. other non-typhoidal	2000	4	Suspected	Suspected	1		.	.	.	.	.	.	.	.	X	.	.	.	.	.	.	.	.
Bacterial	S. other non-typhoidal	2000	4	Suspected	Confirmed	6		.	.	.	X	.	X	.	X	.	X	.	.	.	.	X	.	X
Bacterial	S. other non-typhoidal	2000	13	Confirmed	Confirmed	1		.	.	.	.	.	X	.	.	.	.	.	.	.	.	.	.	.
Bacterial	S. other non-typhoidal	2000	3	Confirmed	Confirmed	2		.	.	.	.	X	.	.	.	X	.	.	.	.	.	.	.	.
Bacterial	S. other non-typhoidal	2000	17	Suspected	Confirmed	1		.	.	.	.	.	.	.	.	X	.	.	.	.	.	.	.	.
Bacterial	S. other non-typhoidal	2000	6	Suspected	Suspected	9		.	.	.	X	X	.	.	.	.	.	X	X	X	X	X	X	X
Bacterial	S. other non-typhoidal	2000	3	Suspected	Confirmed	1		.	.	.	.	.	.	.	.	.	.	.	.	.	.	.	X	.
Bacterial	S. other non-typhoidal	2000	5	Confirmed	Suspected	1		.	.	.	.	.	.	.	.	X	.	.	.	.	.	.	.	.
Bacterial	S. other non-typhoidal	2000	17	Confirmed	Confirmed	1		.	.	.	.	.	.	.	.	X	.	.	.	.	.	.	.	.
Bacterial	S. other non-typhoidal	2000	2	Suspected	Suspected	5		.	.	.	X	.	X	.	.	.	X	.	.	.	X	.	.	X
Bacterial	S. other non-typhoidal	2000	2	Suspected	Suspected	3		.	.	.	.	.	X	.	.	X	.	.	.	.	.	.	.	X
Bacterial	S. other non-typhoidal	2000	2	Suspected	Suspected	1		.	.	.	.	.	.	.	.	X	.	.	.	.	.	.	.	.
Bacterial	S. other non-typhoidal	2000	27	Confirmed	Suspected	8		.	.	.	.	.	X	X	X	X	X	X	.	.	.	X	.	X
Bacterial	S. other non-typhoidal	2000	5	Confirmed	Suspected	5		.	.	.	X	.	.	.	.	X	X	.	.	.	X	.	.	X
Bacterial	S. other non-typhoidal	2000	6	Confirmed	Suspected	2		.	.	.	.	X	.	.	.	X	.	.	.	.	.	.	.	.
Bacterial	S. other non-typhoidal	2000	50	Confirmed	Confirmed	1		.	.	.	.	.	.	.	X	.	.	.	.	.	.	.	.	.
Bacterial	S. other non-typhoidal	1998	17	Confirmed	Confirmed	2		.	.	.	.	X	.	.	.	.	.	.	.	.	.	X	.	.
Bacterial	S. other non-typhoidal	1998	43	Confirmed	Confirmed	1		.	.	.	.	.	.	.	.	X	.	.	.	.	.	.	.	.
Bacterial	S. other non-typhoidal	1999	8	Suspected	Suspected	1		.	.	.	.	.	.	.	.	.	.	.	X	.	.	.	.	.
Bacterial	S. other non-typhoidal	1999	61	Confirmed	Confirmed	1		.	.	.	.	.	.	.	.	.	.	.	.	.	.	.	X	.
Bacterial	S. other non-typhoidal	1999	16	Confirmed	Confirmed	5		.	.	.	X	X	.	.	.	.	X	X	X	.	.	.	.	.
Bacterial	S. other non-typhoidal	1999	47	Confirmed	Confirmed	1		.	.	.	.	.	X	.	.	.	.	.	.	.	.	.	.	.
Bacterial	S. other non-typhoidal	1999	2	Suspected	Suspected	3		.	.	.	X	X	.	.	.	.	.	.	X	.	.	.	.	.
Bacterial	S. other non-typhoidal	1999	7	Confirmed	Suspected	1		.	.	.	.	.	.	.	.	X	.	.	.	.	.	.	.	.
Bacterial	S. other non-typhoidal	1999	36	Confirmed	Confirmed	1		.	.	.	.	.	.	.	.	.	.	.	.	.	.	.	X	.
Bacterial	S. other non-typhoidal	1998	9	Confirmed	Confirmed	1		.	.	.	.	.	.	.	.	.	.	.	X	.	.	.	.	.
Bacterial	S. other non-typhoidal	1999	19	Confirmed	Confirmed	1		.	.	.	.	.	.	.	.	X	.	.	.	.	.	.	.	.
Bacterial	S. other non-typhoidal	1999	35	Confirmed	Suspected	1		.	.	.	.	.	.	.	.	.	.	.	.	.	X	.	.	.
Bacterial	S. other non-typhoidal	1998	4	Confirmed	Confirmed	3		.	.	.	X	X	.	.	.	.	.	.	X	.	.	.	.	.
Bacterial	S. other non-typhoidal	1999	3	Suspected	Suspected	1		.	.	.	.	.	.	.	.	X	.	.	.	.	.	.	.	.
Bacterial	S. other non-typhoidal	2001	10	Confirmed	Suspected	1		.	.	.	.	.	.	.	.	X	.	.	.	.	.	.	.	.
Bacterial	S. other non-typhoidal	2001	20	Confirmed	Suspected	1		.	.	.	.	.	.	.	X	.	.	.	.	.	.	.	.	.
Bacterial	S. other non-typhoidal	2001	14	Confirmed	Suspected	5		X	X	X	.	.	.	.	.	X	X	.	.	.	.	.	.	.
Bacterial	S. other non-typhoidal	2001	2	Confirmed	Suspected	5		.	.	.	X	X	.	.	.	.	X	.	.	.	.	X	.	X
Bacterial	S. other non-typhoidal	2001	2	Suspected	Suspected	1		X	.	.	.	.	.	.	.	.	.	.	.	.	.	.	.	.
Bacterial	S. other non-typhoidal	2001	26	Confirmed	Suspected	1		.	.	.	.	X	.	.	.	.	.	.	.	.	.	.	.	.
Bacterial	S. other non-typhoidal	2001	2	Suspected	Suspected	1		.	.	.	.	.	.	.	.	X	.	.	.	.	.	.	.	.
Bacterial	S. other non-typhoidal	2001	4	Suspected	Suspected	3		.	.	.	.	.	.	.	.	.	.	.	X	.	X	X	.	.
Bacterial	S. other non-typhoidal	2001	2	Confirmed	Suspected	3		.	.	.	.	.	.	.	.	X	X	.	.	.	.	X	.	.
Bacterial	S. other non-typhoidal	2001	2	Confirmed	Suspected	1		.	.	.	.	.	.	.	.	X	.	.	.	.	.	.	.	.
Bacterial	S. other non-typhoidal	2001	13	Suspected	Confirmed	1		.	.	.	.	.	.	.	.	X	.	.	.	.	.	.	.	.
Bacterial	S. other non-typhoidal	2001	2	Confirmed	Suspected	2		.	.	.	.	X	.	.	.	.	.	.	.	.	.	X	.	.
Bacterial	S. other non-typhoidal	2001	26	Confirmed	Suspected	2		.	X	.	.	.	.	.	.	.	.	.	X	.	.	.	.	.
Bacterial	S. other non-typhoidal	2001	34	Confirmed	Confirmed	6		X	.	.	.	X	.	.	.	.	X	X	.	.	X	X	.	.
Bacterial	S. other non-typhoidal	2001	2	Confirmed	Suspected	2		.	.	.	X	.	.	.	.	X	.	.	.	.	.	.	.	.
Bacterial	S. other non-typhoidal	2001	3	Suspected	Suspected	5		.	.	.	X	.	X	.	.	.	X	.	.	.	X	.	.	X
Bacterial	S. other non-typhoidal	2001	20	Confirmed	Suspected	1		.	.	.	.	.	.	.	.	X	.	.	.	.	.	.	.	.
Bacterial	S. other non-typhoidal	2001	2	Confirmed	Suspected	7		.	.	.	.	.	X	X	X	X	X	.	.	.	X	X	.	.
Bacterial	S. other non-typhoidal	2001	23	Suspected	Suspected	7		X	X	X	X	X	.	.	.	.	.	X	.	.	X	.	.	.
Bacterial	S. other non-typhoidal	2002	2	Suspected	Suspected	4		.	.	.	.	.	X	.	X	.	.	.	.	.	X	.	.	X
Bacterial	S. other non-typhoidal	2001	15	Confirmed	Confirmed	1		.	.	.	X	.	.	.	.	.	.	.	.	.	.	.	.	.
Bacterial	S. other non-typhoidal	2001	4	Confirmed	Suspected	1		.	.	.	.	.	.	.	.	X	.	.	.	.	.	.	.	.
Bacterial	S. other non-typhoidal	2002	4	Suspected	Suspected	1		.	.	.	.	.	.	.	.	X	.	.	.	.	.	.	.	.
Bacterial	S. other non-typhoidal	2002	2	Suspected	Suspected	3		.	.	.	X	X	.	.	X	.	.	.	.	.	.	.	.	.
Bacterial	S. other non-typhoidal	2001	21	Confirmed	Suspected	1		.	.	.	.	.	.	.	X	.	.	.	.	.	.	.	.	.
Bacterial	S. other non-typhoidal	2002	2	Suspected	Suspected	1		.	.	.	.	.	.	.	.	.	.	.	.	.	X	.	.	.
Bacterial	S. other non-typhoidal	2002	2	Confirmed	Suspected	1		.	.	.	.	.	X	.	.	.	.	.	.	.	.	.	.	.
Bacterial	S. other non-typhoidal	2002	43	Confirmed	Confirmed	2		.	.	.	.	.	.	.	.	.	X	X	.	.	.	.	.	.
Bacterial	S. other non-typhoidal	2002	14	Confirmed	Confirmed	4		.	.	.	.	.	.	.	.	X	X	.	.	.	X	.	.	X
Bacterial	S. other non-typhoidal	2002	16	Confirmed	Suspected	3		.	.	.	.	.	.	.	.	.	.	.	.	.	X	X	.	X
Bacterial	S. other non-typhoidal	2002	2	Suspected	Suspected	1		.	.	.	.	.	.	.	.	X	.	.	.	.	.	.	.	.
Bacterial	S. other non-typhoidal	2002	3	Confirmed	Suspected	1		.	.	.	.	.	.	.	.	X	.	.	.	.	.	.	.	.
Bacterial	S. other non-typhoidal	2002	2	Suspected	Suspected	1		.	.	.	.	X	.	.	.	.	.	.	.	.	.	.	.	.
Bacterial	S. other non-typhoidal	2002	3	Suspected	Suspected	2		.	X	.	.	X	.	.	.	.	.	.	.	.	.	.	.	.
Bacterial	S. other non-typhoidal	2002	57	Confirmed	Suspected	4		.	.	.	.	X	.	.	.	.	X	X	.	.	.	.	.	X
Bacterial	S. other non-typhoidal	2002	2	Suspected	Suspected	1		.	.	.	.	.	.	.	.	X	.	.	.	.	.	.	.	.
Bacterial	S. other non-typhoidal	2002	16	Confirmed	Suspected	1		.	.	.	.	.	.	.	.	X	.	.	.	.	.	.	.	.
Bacterial	S. other non-typhoidal	2001	4	Confirmed	Suspected	5		.	.	.	.	X	.	.	.	X	X	.	.	.	X	.	.	X
Bacterial	S. other non-typhoidal	2002	5	Confirmed	Confirmed	3		.	.	.	X	X	.	.	.	.	.	.	.	.	.	X	.	.
Bacterial	S. other non-typhoidal	2002	2	Suspected	Suspected	1		.	.	.	.	.	.	.	.	X	.	.	.	.	.	.	.	.
Bacterial	S. other non-typhoidal	2002	2	Suspected	Suspected	5		.	X	.	.	.	.	.	.	.	X	.	.	.	X	X	.	X
Bacterial	S. other non-typhoidal	2002	10	Confirmed	Confirmed	1		.	.	.	.	.	X	.	.	.	.	.	.	.	.	.	.	.
Bacterial	S. other non-typhoidal	2002	17	Confirmed	Suspected	1		.	.	.	.	.	.	X	.	.	.	.	.	.	.	.	.	.
Bacterial	S. other non-typhoidal	2001	21	Confirmed	Suspected	1		.	.	.	.	.	.	.	.	X	.	.	.	.	.	.	.	.
Bacterial	S. other non-typhoidal	2001	3	Confirmed	Suspected	1		.	.	.	.	.	.	.	X	.	.	.	.	.	.	.	.	.
Bacterial	S. other non-typhoidal	2002	9	Suspected	Suspected	5		.	.	.	.	.	X	X	X	X	.	.	.	.	.	.	.	X
Bacterial	S. other non-typhoidal	2001	6	Suspected	Suspected	1		.	.	.	.	.	.	.	.	X	.	.	.	.	.	.	.	.
Bacterial	S. other non-typhoidal	2001	134	Confirmed	Confirmed	2		.	.	.	.	.	.	.	.	.	X	.	.	.	.	X	.	.
Bacterial	S. other non-typhoidal	2001	35	Confirmed	Suspected	2		.	.	.	.	X	.	.	.	.	.	.	.	.	.	X	.	.
Bacterial	S. other non-typhoidal	2001	317	Suspected	Suspected	2		.	.	.	X	X	.	.	.	.	.	.	.	.	.	.	.	.
Bacterial	S. other non-typhoidal	2002	5	Confirmed	Confirmed	3		.	.	.	.	.	.	.	.	X	.	.	X	.	.	X	.	.
Bacterial	S. other non-typhoidal	2001	23	Confirmed	Confirmed	1		.	.	.	.	.	.	.	.	.	.	.	X	.	.	.	.	.
Bacterial	S. other non-typhoidal	2001	4	Confirmed	Suspected	6		.	.	.	.	.	X	.	.	.	X	X	.	.	X	X	.	X
Bacterial	S. other non-typhoidal	2001	51	Confirmed	Confirmed	1		.	.	.	.	.	X	.	.	.	.	.	.	.	.	.	.	.
Bacterial	S. other non-typhoidal	2001	11	Suspected	Confirmed	2		.	.	.	.	.	.	.	.	X	.	.	.	.	.	X	.	.
Bacterial	S. other non-typhoidal	2001	12	Confirmed	Suspected	1		.	.	.	.	X	.	.	.	.	.	.	.	.	.	.	.	.
Bacterial	S. other non-typhoidal	2002	33	Confirmed	Confirmed	2		.	.	.	X	.	.	.	.	.	.	.	.	.	.	X	.	.
Bacterial	S. other non-typhoidal	2002	2	Suspected	Suspected	3		.	.	.	.	X	.	.	.	.	.	X	.	.	.	X	.	.
Bacterial	S. other non-typhoidal	2002	8	Confirmed	Confirmed	3		.	.	.	.	X	.	.	.	.	.	.	.	.	X	X	.	.
Bacterial	S. other non-typhoidal	2002	17	Confirmed	Suspected	5		.	.	.	.	.	X	X	X	X	.	.	.	.	.	.	.	X
Bacterial	S. other non-typhoidal	2002	4	Suspected	Suspected	1		.	.	.	.	.	.	.	.	X	.	.	.	.	.	.	.	.
Bacterial	S. other non-typhoidal	2002	56	Confirmed	Confirmed	3		.	.	.	.	X	.	.	.	.	.	.	.	.	X	X	.	.
Bacterial	S. other non-typhoidal	2002	11	Confirmed	Confirmed	1		.	.	.	.	.	.	X	.	.	.	.	.	.	.	.	.	.
Bacterial	S. other non-typhoidal	2002	6	Confirmed	Suspected	6		.	.	.	.	X	.	.	X	X	X	.	.	.	X	.	.	X
Bacterial	S. other non-typhoidal	2002	15	Confirmed	Confirmed	4		X	.	.	X	.	.	.	.	.	.	.	.	.	X	X	.	.
Bacterial	S. other non-typhoidal	2002	23	Suspected	Suspected	4		.	.	.	.	X	.	.	.	X	.	.	.	.	X	X	.	.
Bacterial	S. other non-typhoidal	2002	7	Confirmed	Suspected	1		.	.	.	.	.	.	.	X	.	.	.	.	.	.	.	.	.
Bacterial	S. other non-typhoidal	2002	29	Confirmed	Suspected	1		.	.	.	.	.	.	.	.	.	.	.	X	.	.	.	.	.
Bacterial	S. other non-typhoidal	2002	55	Confirmed	Confirmed	2		.	.	.	.	.	X	.	X	.	.	.	.	.	.	.	.	.
Bacterial	S. other non-typhoidal	2002	7	Confirmed	Confirmed	1		.	.	.	X	.	.	.	.	.	.	.	.	.	.	.	.	.
Bacterial	S. other non-typhoidal	2003	29	Suspected	Confirmed	4		.	.	.	X	X	.	.	.	.	.	X	.	.	.	X	.	.
Bacterial	S. other non-typhoidal	2003	24	Confirmed	Confirmed	4		.	.	.	.	.	.	.	X	.	X	.	.	.	X	.	.	X
Bacterial	S. other non-typhoidal	2003	3	Confirmed	Suspected	5		.	.	.	X	.	.	.	.	X	X	.	.	.	.	X	.	X
Bacterial	S. other non-typhoidal	2003	3	Suspected	Suspected	1		.	.	.	.	.	.	.	.	X	.	.	.	.	.	.	.	.
Bacterial	S. other non-typhoidal	2003	4	Confirmed	Suspected	1		.	.	.	.	.	X	.	.	.	.	.	.	.	.	.	.	.
Bacterial	S. other non-typhoidal	2003	11	Confirmed	Suspected	1		.	.	.	.	.	.	.	X	.	.	.	.	.	.	.	.	.
Bacterial	S. other non-typhoidal	2003	3	Confirmed	Confirmed	2		.	.	.	.	.	X	.	.	.	X	.	.	.	.	.	.	.
Bacterial	S. other non-typhoidal	2001	50	Confirmed	Confirmed	1		.	.	.	.	.	.	.	.	.	.	.	X	.	.	.	.	.
Bacterial	S. other non-typhoidal	2001	32	Confirmed	Confirmed	1		.	.	.	.	.	.	.	.	.	.	.	.	.	.	.	X	.
Bacterial	S. other non-typhoidal	2001	40	Confirmed	Confirmed	1		.	.	.	.	.	.	.	.	.	.	.	X	.	.	.	.	.
Bacterial	S. other non-typhoidal	2003	3	Suspected	Suspected	1		.	X	.	.	.	.	.	.	.	.	.	.	.	.	.	.	.
Bacterial	S. other non-typhoidal	2003	3	Confirmed	Suspected	1		.	.	.	.	.	.	.	.	X	.	.	.	.	.	.	.	.
Bacterial	S. other non-typhoidal	2003	27	Suspected	Suspected	5		.	.	.	X	X	X	.	.	.	X	X	.	.	.	.	.	.
Bacterial	S. other non-typhoidal	2003	5	Confirmed	Confirmed	1		.	.	.	.	X	.	.	.	.	.	.	.	.	.	.	.	.
Bacterial	S. other non-typhoidal	2003	26	Confirmed	Suspected	3		.	.	.	.	X	.	.	X	.	.	X	.	.	.	.	.	.
Bacterial	S. other non-typhoidal	2003	4	Confirmed	Suspected	5		.	.	.	X	.	.	.	.	.	X	X	.	.	.	X	.	X
Bacterial	S. other non-typhoidal	2003	6	Confirmed	Confirmed	1		.	.	.	.	.	.	.	.	X	.	.	.	.	.	.	.	.
Bacterial	S. other non-typhoidal	2003	5	Confirmed	Suspected	4		.	.	.	X	X	.	.	.	.	X	.	.	.	.	.	.	X
Bacterial	S. other non-typhoidal	2002	8	Confirmed	Suspected	2		.	.	.	.	.	X	.	.	X	.	.	.	.	.	.	.	.
Bacterial	S. other non-typhoidal	2001	26	Confirmed	Confirmed	1		.	.	.	.	.	.	.	.	.	.	.	X	.	.	.	.	.
Bacterial	S. other non-typhoidal	2003	41	Suspected	Confirmed	1		.	.	.	.	.	.	.	.	X	.	.	.	.	.	.	.	.
Bacterial	S. other non-typhoidal	2003	58	Confirmed	Suspected	3		.	.	.	.	X	.	.	.	.	X	X	.	.	.	.	.	.
Bacterial	S. other non-typhoidal	2003	17	Confirmed	Confirmed	2		.	.	.	.	.	.	.	.	.	.	.	X	.	.	.	.	X
Bacterial	S. other non-typhoidal	2003	4	Confirmed	Suspected	1		.	.	.	.	.	X	.	.	.	.	.	.	.	.	.	.	.
Bacterial	S. other non-typhoidal	2003	2	Suspected	Suspected	4		.	.	.	.	.	X	X	X	X	.	.	.	.	.	.	.	.
Bacterial	S. other non-typhoidal	2003	29	Confirmed	Suspected	5		.	.	.	X	X	.	.	.	.	X	.	.	.	.	X	.	X
Bacterial	S. other non-typhoidal	2003	5	Confirmed	Suspected	1		.	.	.	.	.	.	.	X	.	.	.	.	.	.	.	.	.
Bacterial	S. other non-typhoidal	2003	25	Confirmed	Suspected	5		.	.	.	.	.	X	X	X	X	.	.	.	.	.	.	.	X
Bacterial	S. other non-typhoidal	2003	2	Suspected	Suspected	3		.	.	.	.	.	.	.	.	X	.	.	.	.	X	X	.	.
Bacterial	S. other non-typhoidal	2002	26	Confirmed	Confirmed	1		.	.	.	.	.	.	.	.	.	.	.	X	.	.	.	.	.
Bacterial	S. other non-typhoidal	2003	5	Suspected	Suspected	1		.	.	.	.	.	.	.	.	X	.	.	.	.	.	.	.	.
Bacterial	S. other non-typhoidal	2003	7	Confirmed	Confirmed	1		.	.	.	.	.	.	.	.	X	.	.	.	.	.	.	.	.
Bacterial	S. other non-typhoidal	2003	23	Confirmed	Confirmed	1		.	.	.	.	.	X	.	.	.	.	.	.	.	.	.	.	.
Bacterial	S. other non-typhoidal	2004	7	Confirmed	Suspected	1		.	.	.	.	.	.	.	X	.	.	.	.	.	.	.	.	.
Bacterial	S. other non-typhoidal	2003	11	Confirmed	Suspected	1		.	.	.	.	.	.	.	.	.	.	.	.	.	.	.	.	X
Bacterial	S. other non-typhoidal	2003	84	Confirmed	Confirmed	2		.	.	.	X	.	.	.	.	X	.	.	.	.	.	.	.	.
Bacterial	S. other non-typhoidal	2004	3	Suspected	Suspected	1		.	.	.	.	.	.	.	X	.	.	.	.	.	.	.	.	.
Bacterial	S. other non-typhoidal	2003	5	Suspected	Suspected	4		.	.	.	.	X	.	.	.	X	.	.	X	.	X	.	.	.
Bacterial	S. other non-typhoidal	2003	15	Confirmed	Suspected	1		.	.	.	.	.	.	X	.	.	.	.	.	.	.	.	.	.
Bacterial	S. other non-typhoidal	2004	31	Confirmed	Confirmed	2		.	.	.	.	X	.	.	X	.	.	.	.	.	.	.	.	.
Bacterial	S. other non-typhoidal	2004	12	Confirmed	Confirmed	2		.	.	.	.	.	.	.	.	X	.	.	.	.	.	X	.	.
Bacterial	S. other non-typhoidal	2004	60	Confirmed	Confirmed	3		.	.	.	.	.	.	.	.	.	.	.	.	.	X	X	.	X
Bacterial	S. other non-typhoidal	2004	24	Confirmed	Confirmed	6		.	.	.	.	X	.	.	.	X	X	X	.	.	X	.	.	X
Bacterial	S. other non-typhoidal	2004	20	Confirmed	Confirmed	1		.	.	.	.	.	.	.	X	.	.	.	.	.	.	.	.	.
Bacterial	S. other non-typhoidal	2004	42	Confirmed	Suspected	1		.	.	.	.	.	.	.	.	X	.	.	.	.	.	.	.	.
Bacterial	S. other non-typhoidal	2003	16	Confirmed	Confirmed	1		.	.	.	.	.	.	.	.	.	.	.	.	.	.	.	X	.
Bacterial	S. other non-typhoidal	2003	58	Confirmed	Confirmed	1		.	.	.	.	.	.	.	.	.	.	.	X	.	.	.	.	.
Bacterial	S. other non-typhoidal	2003	33	Confirmed	Suspected	3		.	.	.	.	.	.	.	.	X	.	.	.	.	X	.	.	X
Bacterial	S. other non-typhoidal	2003	26	Confirmed	Confirmed	1		.	.	.	.	.	.	.	.	.	.	.	.	.	.	.	X	.
Bacterial	S. other non-typhoidal	2004	11	Confirmed	Confirmed	1		.	.	.	.	.	.	.	X	.	.	.	.	.	.	.	.	.
Bacterial	S. other non-typhoidal	2004	22	Confirmed	Confirmed	6		.	.	.	X	.	X	.	.	.	X	.	.	.	X	X	.	X
Bacterial	S. other non-typhoidal	2003	13	Confirmed	Suspected	1		.	.	.	.	.	.	.	.	.	.	.	X	.	.	.	.	.
Bacterial	S. other non-typhoidal	2004	25	Suspected	Confirmed	1		.	.	.	.	.	.	.	.	X	.	.	.	.	.	.	.	.
Bacterial	S. other non-typhoidal	2004	108	Confirmed	Suspected	1		.	.	.	.	.	X	.	.	.	.	.	.	.	.	.	.	.
Bacterial	S. other non-typhoidal	2004	8	Confirmed	Suspected	1		.	.	.	.	.	.	.	.	X	.	.	.	.	.	.	.	.
Bacterial	S. other non-typhoidal	2004	2	Suspected	Suspected	3		.	.	.	.	.	.	.	.	X	X	.	.	.	.	X	.	.
Bacterial	S. other non-typhoidal	2004	19	Confirmed	Confirmed	1		.	.	.	.	.	.	.	.	X	.	.	.	.	.	.	.	.
Bacterial	S. other non-typhoidal	2004	3	Confirmed	Suspected	1		.	.	.	.	X	.	.	.	.	.	.	.	.	.	.	.	.
Bacterial	S. other non-typhoidal	2004	9	Confirmed	Suspected	1		.	.	.	.	.	.	.	.	.	X	.	.	.	.	.	.	.
Bacterial	S. other non-typhoidal	2004	2	Confirmed	Suspected	1		.	.	.	.	.	.	.	.	X	.	.	.	.	.	.	.	.
Bacterial	S. other non-typhoidal	2004	26	Confirmed	Confirmed	6		.	.	.	X	X	X	.	.	.	X	.	.	.	.	X	.	X
Bacterial	S. other non-typhoidal	2004	26	Suspected	Confirmed	2		.	.	.	.	.	X	.	.	.	.	.	.	.	.	X	.	.
Bacterial	S. other non-typhoidal	2004	16	Suspected	Confirmed	1		.	.	.	.	.	.	.	.	.	.	.	.	.	.	X	.	.
Bacterial	S. other non-typhoidal	2004	3	Suspected	Suspected	4		.	.	.	.	.	.	.	.	X	X	.	.	.	X	.	.	X
Bacterial	S. other non-typhoidal	2004	16	Confirmed	Suspected	1		.	.	.	.	.	.	.	.	X	.	.	.	.	.	.	.	.
Bacterial	S. other non-typhoidal	2004	65	Suspected	Confirmed	3		.	.	.	X	.	.	.	.	X	.	.	.	.	X	.	.	.
Bacterial	S. other non-typhoidal	2004	22	Confirmed	Confirmed	1		.	.	.	.	.	.	.	.	X	.	.	.	.	.	.	.	.
Bacterial	S. other non-typhoidal	2004	20	Suspected	Suspected	1		.	.	.	.	.	.	.	.	X	.	.	.	.	.	.	.	.
Bacterial	S. other non-typhoidal	2004	7	Confirmed	Suspected	1		.	.	.	.	.	X	.	.	.	.	.	.	.	.	.	.	.
Bacterial	S. other non-typhoidal	2004	100	Confirmed	Confirmed	1		.	.	.	.	.	.	.	.	X	.	.	.	.	.	.	.	.
Bacterial	S. other non-typhoidal	2004	2	Suspected	Suspected	1		.	.	.	.	X	.	.	.	.	.	.	.	.	.	.	.	.
Bacterial	S. other non-typhoidal	2003	14	Suspected	Suspected	1		.	.	.	.	.	X	.	.	.	.	.	.	.	.	.	.	.
Bacterial	S. other non-typhoidal	2004	5	Suspected	Suspected	1		.	.	.	.	.	.	.	.	X	.	.	.	.	.	.	.	.
Bacterial	S. other non-typhoidal	2005	10	Confirmed	Confirmed	1		.	.	.	.	.	.	.	.	.	.	.	.	.	X	.	.	.
Bacterial	S. other non-typhoidal	2005	61	Confirmed	Confirmed	1		.	.	.	.	.	.	.	X	.	.	.	.	.	.	.	.	.
Bacterial	S. other non-typhoidal	2005	11	Confirmed	Confirmed	4		.	.	.	X	X	.	.	.	.	X	X	.	.	.	.	.	.
Bacterial	S. other non-typhoidal	2004	25	Confirmed	Confirmed	2		.	.	.	.	.	.	.	.	.	X	X	.	.	.	.	.	.
Bacterial	S. other non-typhoidal	2005	3	Confirmed	Confirmed	1		.	.	.	.	.	X	.	.	.	.	.	.	.	.	.	.	.
Bacterial	S. other non-typhoidal	2005	3	Confirmed	Suspected	4		.	.	.	.	X	.	.	X	.	X	.	X	.	.	.	.	.
Bacterial	S. other non-typhoidal	2005	5	Suspected	Suspected	1		.	.	.	.	.	.	.	.	X	.	.	.	.	.	.	.	.
Bacterial	S. other non-typhoidal	2005	8	Confirmed	Confirmed	1		.	.	.	.	.	.	.	.	X	.	.	.	.	.	.	.	.
Bacterial	S. other non-typhoidal	2005	6	Suspected	Suspected	1		.	.	.	.	.	.	.	.	X	.	.	.	.	.	.	.	.
Bacterial	S. other non-typhoidal	2005	5	Confirmed	Confirmed	4		.	.	.	.	.	.	.	X	.	X	.	.	.	X	.	.	X
Bacterial	S. other non-typhoidal	2005	2	Suspected	Suspected	4		.	.	.	.	.	X	.	.	.	X	.	.	.	X	.	.	X
Bacterial	S. other non-typhoidal	2005	40	Confirmed	Confirmed	1		.	.	.	.	.	X	.	.	.	.	.	.	.	.	.	.	.
Bacterial	S. other non-typhoidal	2005	6	Confirmed	Suspected	1		.	.	.	.	.	.	.	.	X	.	.	.	.	.	.	.	.
Bacterial	S. other non-typhoidal	2005	3	Confirmed	Suspected	1		.	.	.	.	X	.	.	.	.	.	.	.	.	.	.	.	.
Bacterial	S. other non-typhoidal	2005	8	Confirmed	Confirmed	4		.	.	.	X	X	.	.	.	.	X	.	.	.	.	X	.	.
Bacterial	S. other non-typhoidal	2005	9	Confirmed	Suspected	2		.	.	.	.	.	.	.	.	.	.	.	.	.	X	.	.	X
Bacterial	S. other non-typhoidal	2005	36	Confirmed	Confirmed	1		.	.	.	.	.	.	.	X	.	.	.	.	.	.	.	.	.
Bacterial	S. other non-typhoidal	2006	4	Confirmed	Confirmed	1		.	.	.	.	.	.	.	.	.	.	.	.	.	.	.	X	.
Bacterial	S. other non-typhoidal	2005	10	Confirmed	Confirmed	5		.	.	.	.	.	.	.	.	.	.	.	.	X	X	X	X	X
Bacterial	S. other non-typhoidal	2006	16	Confirmed	Confirmed	1		.	.	.	.	.	.	.	.	.	.	.	.	.	.	.	.	X
Bacterial	S. other non-typhoidal	2005	2	Suspected	Suspected	2		.	X	X	.	.	.	.	.	.	.	.	.	.	.	.	.	.
Bacterial	S. other non-typhoidal	2005	12	Confirmed	Confirmed	1		.	.	.	.	.	.	.	.	X	.	.	.	.	.	.	.	.
Bacterial	S. other non-typhoidal	2005	12	Confirmed	Confirmed	1		.	.	.	.	X	.	.	.	.	.	.	.	.	.	.	.	.
Bacterial	S. other non-typhoidal	2005	12	Suspected	Confirmed	1		.	.	.	X	.	.	.	.	.	.	.	.	.	.	.	.	.
Bacterial	S. other non-typhoidal	2005	29	Confirmed	Confirmed	3		.	.	.	.	.	.	.	.	.	.	.	.	.	X	X	.	X
Bacterial	S. other non-typhoidal	2006	55	Confirmed	Suspected	1		.	.	.	.	.	.	.	X	.	.	.	.	.	.	.	.	.
Bacterial	S. other non-typhoidal	2006	9	Confirmed	Confirmed	3		.	.	.	X	.	.	.	.	.	X	.	.	.	X	.	.	.
Bacterial	S. other non-typhoidal	2006	3	Confirmed	Suspected	4		.	.	.	.	.	X	X	X	X	.	.	.	.	.	.	.	.
Bacterial	S. other non-typhoidal	2006	6	Confirmed	Suspected	3		.	.	.	X	X	.	.	.	.	.	X	.	.	.	.	.	.
Bacterial	S. other non-typhoidal	2005	84	Confirmed	Confirmed	1		.	.	.	.	.	.	.	.	.	.	.	.	.	.	.	.	X
Bacterial	S. other non-typhoidal	2006	72	Confirmed	Confirmed	1		.	.	.	.	.	X	.	.	.	.	.	.	.	.	.	.	.
Bacterial	S. other non-typhoidal	2006	100	Confirmed	Confirmed	1		.	.	.	.	.	.	.	.	.	.	.	X	.	.	.	.	.
Bacterial	S. other non-typhoidal	2006	5	Confirmed	Suspected	1		.	.	.	.	.	.	.	X	.	.	.	.	.	.	.	.	.
Bacterial	S. other non-typhoidal	2005	25	Confirmed	Suspected	4		.	.	.	.	.	.	.	.	X	X	.	.	.	X	X	.	.
Bacterial	S. other non-typhoidal	2006	60	Confirmed	Confirmed	1		.	.	.	.	.	.	.	X	.	.	.	.	.	.	.	.	.
Bacterial	S. other non-typhoidal	2006	40	Confirmed	Suspected	1		.	.	.	.	.	.	.	.	X	.	.	.	.	.	.	.	.
Bacterial	S. other non-typhoidal	2005	2	Confirmed	Suspected	1		.	.	.	.	.	.	.	.	.	.	.	.	.	.	.	X	.
Bacterial	S. other non-typhoidal	2006	3	Confirmed	Suspected	1		.	.	.	.	.	.	.	.	X	.	.	.	.	.	.	.	.
Bacterial	S. other non-typhoidal	2007	31	Confirmed	Confirmed	1		.	.	.	.	.	.	.	X	.	.	.	.	.	.	.	.	.
Bacterial	S. other non-typhoidal	2006	7	Confirmed	Confirmed	1		.	.	.	.	.	.	.	X	.	.	.	.	.	.	.	.	.
Bacterial	S. other non-typhoidal	2007	31	Confirmed	Confirmed	1		.	.	.	.	.	.	.	.	X	.	.	.	.	.	.	.	.
Bacterial	S. other non-typhoidal	2007	2	Confirmed	Suspected	3		.	.	.	.	.	.	.	.	.	.	.	.	.	X	X	.	X
Bacterial	S. other non-typhoidal	2007	2	Confirmed	Suspected	3		.	.	.	.	.	.	.	.	.	.	.	.	.	X	X	.	X
Bacterial	S. other non-typhoidal	2007	9	Confirmed	Confirmed	4		.	.	.	.	.	.	.	X	.	.	.	.	.	X	X	.	X
Bacterial	S. other non-typhoidal	2005	2	Confirmed	Suspected	1		.	.	.	X	.	.	.	.	.	.	.	.	.	.	.	.	.
Bacterial	S. other non-typhoidal	2007	5	Confirmed	Confirmed	5		.	.	.	X	.	.	.	.	X	X	.	.	.	X	X	.	.
Bacterial	S. other non-typhoidal	2007	13	Confirmed	Confirmed	1		.	.	.	.	.	.	.	.	X	.	.	.	.	.	.	.	.
Bacterial	S. other non-typhoidal	2006	41	Confirmed	Confirmed	1		.	.	.	.	.	.	.	.	.	.	.	X	.	.	.	.	.
Bacterial	S. other non-typhoidal	2006	715	Confirmed	Confirmed	2		.	.	.	.	.	.	.	.	.	.	X	X	.	.	.	.	.
Bacterial	S. other non-typhoidal	2007	12	Confirmed	Suspected	1		.	.	.	.	.	X	.	.	.	.	.	.	.	.	.	.	.
Bacterial	S. other non-typhoidal	2007	24	Confirmed	Confirmed	1		.	.	.	.	.	.	.	.	.	.	.	.	.	.	.	X	.
Bacterial	S. other non-typhoidal	2007	5	Confirmed	Confirmed	1		.	.	.	.	.	.	.	.	X	.	.	.	.	.	.	.	.
Bacterial	S. other non-typhoidal	2007	13	Confirmed	Confirmed	8		X	X	.	.	X	.	.	X	X	X	X	.	.	.	X	.	.
Bacterial	S. other non-typhoidal	2007	27	Confirmed	Confirmed	2		.	.	.	.	.	.	.	.	X	X	.	.	.	.	.	.	.
Bacterial	S. other non-typhoidal	2007	13	Confirmed	Suspected	1		.	.	.	.	.	.	.	X	.	.	.	.	.	.	.	.	.
Bacterial	S. other non-typhoidal	2007	7	Suspected	Confirmed	3		.	.	.	X	X	.	.	.	.	.	X	.	.	.	.	.	.
Bacterial	S. other non-typhoidal	2007	20	Confirmed	Confirmed	1		.	.	.	.	.	.	.	X	.	.	.	.	.	.	.	.	.
Bacterial	S. other non-typhoidal	2007	5	Confirmed	Confirmed	1		.	.	.	.	.	.	.	.	.	.	.	.	.	.	X	.	.
Bacterial	S. other non-typhoidal	2007	20	Confirmed	Confirmed	2		.	.	.	.	.	X	X	.	.	.	.	.	.	.	.	.	.
Bacterial	S. other non-typhoidal	2007	3	Confirmed	Suspected	2		.	.	.	.	.	.	.	.	.	X	.	.	.	.	X	.	.
Bacterial	S. other non-typhoidal	2007	6	Confirmed	Confirmed	1		.	.	.	.	.	.	.	.	X	.	.	.	.	.	.	.	.
Bacterial	S. other non-typhoidal	2007	2	Confirmed	Suspected	4		X	.	.	.	X	.	.	.	.	.	.	.	.	X	X	.	.
Bacterial	S. other non-typhoidal	2007	14	Confirmed	Confirmed	5		.	.	.	X	X	.	.	.	.	.	X	.	.	.	X	.	X
Bacterial	S. other non-typhoidal	2007	30	Confirmed	Confirmed	2		.	.	.	.	.	.	.	.	.	.	.	X	.	X	.	.	.
Bacterial	S. other non-typhoidal	2008	27	Confirmed	Confirmed	1		.	.	.	.	.	.	.	X	.	.	.	.	.	.	.	.	.
Bacterial	S. other non-typhoidal	2007	15	Confirmed	Confirmed	1		.	.	.	.	.	.	.	.	.	.	.	.	.	.	.	X	.
Bacterial	S. other non-typhoidal	2007	11	Confirmed	Suspected	1		.	.	.	.	.	.	.	.	.	.	.	.	.	X	.	.	.
Bacterial	S. other non-typhoidal	2008	67	Confirmed	Confirmed	4		.	.	.	.	.	.	.	.	.	X	.	.	.	X	X	.	X
Bacterial	S. other non-typhoidal	2008	12	Confirmed	Confirmed	2		.	.	.	.	.	.	.	.	.	.	.	.	.	X	.	.	X
Bacterial	S. other non-typhoidal	2008	146	Confirmed	Suspected	4		.	.	.	.	.	X	X	X	X	.	.	.	.	.	.	.	.
Bacterial	S. other non-typhoidal	2008	8	Confirmed	Confirmed	5		.	.	.	.	X	.	.	.	.	X	X	X	.	.	.	.	X
Bacterial	S. other non-typhoidal	2008	17	Confirmed	Confirmed	1		.	.	.	.	.	.	.	.	.	.	.	X	.	.	.	.	.
Bacterial	S. other non-typhoidal	2008	4	Suspected	Suspected	8		.	X	.	.	.	X	X	X	X	X	.	.	.	X	X	.	.
Bacterial	S. other non-typhoidal	2008	24	Suspected	Suspected	4		.	.	.	.	.	.	.	X	.	X	.	.	.	.	X	.	X
Bacterial	S. other non-typhoidal	2008	6	Confirmed	Confirmed	1		.	.	.	.	.	.	.	.	X	.	.	.	.	.	.	.	.
Bacterial	S. other non-typhoidal	2007	44	Confirmed	Confirmed	1		X	.	.	.	.	.	.	.	.	.	.	.	.	.	.	.	.
Bacterial	S. other non-typhoidal	2008	4	Confirmed	Confirmed	1		.	.	.	.	.	.	.	X	.	.	.	.	.	.	.	.	.
Bacterial	S. other non-typhoidal	2008	3	Confirmed	Suspected	1		.	.	.	.	.	X	.	.	.	.	.	.	.	.	.	.	.
Bacterial	S. other non-typhoidal	2008	9	Confirmed	Confirmed	3		.	.	.	.	X	.	.	.	.	X	.	.	.	.	.	.	X
Bacterial	S. other non-typhoidal	2008	4	Confirmed	Confirmed	1		X	.	.	.	.	.	.	.	.	.	.	.	.	.	.	.	.
Bacterial	S. other non-typhoidal	2008	50	Confirmed	Confirmed	5		.	.	.	.	.	X	X	X	X	.	.	.	.	.	.	.	X
Bacterial	S. other non-typhoidal	2007	20	Confirmed	Confirmed	1		.	.	.	X	.	.	.	.	.	.	.	.	.	.	.	.	.
Bacterial	S. other non-typhoidal	2008	17	Confirmed	Confirmed	1		.	.	.	.	.	.	.	.	.	.	.	.	.	.	.	.	X
Bacterial	S. other non-typhoidal	2008	50	Confirmed	Suspected	1		.	.	.	.	.	.	.	.	X	.	.	.	.	.	.	.	.
Bacterial	S. other non-typhoidal	2008	101	Confirmed	Confirmed	3		.	.	.	X	.	.	.	.	X	.	.	.	.	X	.	.	.
Bacterial	S. other non-typhoidal	2008	3	Confirmed	Suspected	1		.	.	.	.	.	.	.	.	X	.	.	.	.	.	.	.	.
Bacterial	S. other non-typhoidal	2008	10	Suspected	Suspected	1		.	.	.	.	.	.	.	.	X	.	.	.	.	.	.	.	.
Bacterial	S. other non-typhoidal	2008	4	Confirmed	Confirmed	3		.	.	.	.	.	.	.	.	X	X	.	X	.	.	.	.	.
Bacterial	S. other non-typhoidal	2008	31	Confirmed	Confirmed	1		.	.	.	.	.	.	.	X	.	.	.	.	.	.	.	.	.
Bacterial	S. other non-typhoidal	2007	20	Confirmed	Confirmed	1		.	.	.	.	.	.	.	.	.	.	.	.	.	.	.	X	.
Bacterial	S. other non-typhoidal	2008	1535	Confirmed	Confirmed	1		.	.	.	.	.	.	.	.	.	.	.	.	.	.	.	.	X
Bacterial	S. other non-typhoidal	2008	22	Confirmed	Suspected	3		.	.	.	.	.	.	.	.	.	.	.	.	.	X	X	.	X
Bacterial	S. other non-typhoidal	2008	26	Confirmed	Confirmed	1		.	.	.	.	.	.	.	.	X	.	.	.	.	.	.	.	.
Bacterial	S. other non-typhoidal	2008	35	Confirmed	Confirmed	1		.	.	.	.	.	.	.	.	.	X	.	.	.	.	.	.	.
Bacterial	S. other non-typhoidal	2008	53	Confirmed	Confirmed	1		.	.	.	.	.	.	.	.	.	.	.	X	.	.	.	.	.
Bacterial	Shigella	1999	10	Confirmed	Suspected	2		.	.	.	.	.	.	.	.	.	.	.	.	.	X	.	.	X
Bacterial	Shigella	1999	7	Confirmed	Suspected	3		.	.	.	.	X	.	.	.	.	X	.	.	.	.	X	.	.
Bacterial	Shigella	1998	47	Confirmed	Suspected	1		X	.	.	.	.	.	.	.	.	.	.	.	.	.	.	.	.
Bacterial	Shigella	1999	5	Confirmed	Confirmed	1		.	.	.	.	X	.	.	.	.	.	.	.	.	.	.	.	.
Bacterial	Shigella	1998	34	Confirmed	Suspected	1		.	.	.	.	.	.	.	.	X	.	.	.	.	.	.	.	.
Bacterial	Shigella	1999	6	Confirmed	Suspected	2		.	.	.	.	.	.	.	.	.	.	.	.	.	X	.	.	X
Bacterial	Shigella	1998	2	Suspected	Suspected	1		.	.	.	.	.	.	.	.	X	.	.	.	.	.	.	.	.
Bacterial	Shigella	2000	4	Confirmed	Suspected	6		.	.	.	X	X	.	.	.	.	.	X	.	.	X	X	.	X
Bacterial	Shigella	2000	200	Suspected	Confirmed	4		.	.	.	.	X	.	.	.	X	.	.	.	.	X	X	.	.
Bacterial	Shigella	2000	24	Confirmed	Confirmed	5		.	.	.	X	X	.	.	.	.	.	X	X	.	.	X	.	.
Bacterial	Shigella	2000	494	Confirmed	Confirmed	4		.	.	.	X	.	.	.	.	.	X	.	.	.	.	X	.	X
Bacterial	Shigella	2000	40	Confirmed	Confirmed	7		.	.	.	X	.	X	.	.	X	X	.	.	.	X	X	.	X
Bacterial	Shigella	2000	2	Confirmed	Suspected	1		.	.	.	.	.	.	.	X	.	.	.	.	.	.	.	.	.
Bacterial	Shigella	2000	50	Confirmed	Suspected	2		.	.	.	.	.	X	.	.	.	.	.	X	.	.	.	.	.
Bacterial	Shigella	2000	221	Confirmed	Confirmed	3		.	.	.	.	.	.	.	.	.	.	.	.	.	X	X	.	X
Bacterial	Shigella	1999	10	Confirmed	Confirmed	2		.	.	.	.	X	.	.	.	.	.	.	.	.	.	X	.	.
Bacterial	Shigella	1999	13	Confirmed	Suspected	6		.	.	.	.	X	.	.	.	X	X	.	.	.	X	X	.	X
Bacterial	Shigella	1998	318	Confirmed	Confirmed	3		.	.	.	.	.	.	.	.	.	.	.	.	.	X	X	.	X
Bacterial	Shigella	1998	40	Confirmed	Confirmed	2		.	.	.	.	.	.	.	.	.	.	.	X	.	.	.	.	X
Bacterial	Shigella	1998	486	Confirmed	Confirmed	1		.	.	.	.	.	.	.	.	.	.	.	.	.	X	.	.	.
Bacterial	Shigella	1999	52	Confirmed	Confirmed	2		.	.	.	.	X	.	.	.	.	.	.	.	.	.	X	.	.
Bacterial	Shigella	1998	30	Confirmed	Confirmed	4		.	.	.	.	X	.	.	.	.	X	X	.	.	.	.	.	X
Bacterial	Shigella	1999	3	Suspected	Suspected	4		.	.	.	X	X	.	.	.	.	.	X	X	.	.	.	.	.
Bacterial	Shigella	1998	79	Confirmed	Confirmed	5		.	.	.	X	X	.	.	.	.	X	X	.	.	.	X	.	.
Bacterial	Shigella	1999	32	Confirmed	Confirmed	4		.	.	.	.	.	.	.	.	.	.	X	.	.	X	X	.	X
Bacterial	Shigella	2001	30	Confirmed	Suspected	6		.	.	.	.	X	X	.	X	X	.	.	.	.	.	X	.	X
Bacterial	Shigella	2001	886	Confirmed	Suspected	1		.	.	.	.	.	.	.	.	.	.	.	.	.	.	.	.	X
Bacterial	Shigella	2001	3	Confirmed	Suspected	1		.	.	X	.	.	.	.	.	.	.	.	.	.	.	.	.	.
Bacterial	Shigella	2001	2	Suspected	Suspected	5		.	.	.	X	.	X	.	.	.	X	.	.	.	X	.	.	X
Bacterial	Shigella	2001	3	Confirmed	Suspected	1		.	.	X	.	.	.	.	.	.	.	.	.	.	.	.	.	.
Bacterial	Shigella	2001	7	Confirmed	Suspected	5		.	.	.	X	X	.	.	.	.	.	X	.	.	X	X	.	.
Bacterial	Shigella	2001	3	Confirmed	Suspected	1		.	.	.	.	.	X	.	.	.	.	.	.	.	.	.	.	.
Bacterial	Shigella	2001	2	Confirmed	Suspected	1		.	.	.	.	.	.	.	.	X	.	.	.	.	.	.	.	.
Bacterial	Shigella	2001	11	Confirmed	Confirmed	1		.	.	.	.	.	.	.	.	.	.	.	.	.	X	.	.	.
Bacterial	Shigella	2002	2	Confirmed	Suspected	4		.	X	.	.	.	.	.	.	.	.	.	.	.	X	X	.	X
Bacterial	Shigella	2002	2	Suspected	Suspected	3		.	X	.	X	.	.	.	.	X	.	.	.	.	.	.	.	.
Bacterial	Shigella	2002	2	Suspected	Confirmed	4		.	.	.	.	.	X	.	.	.	X	.	.	.	X	.	.	X
Bacterial	Shigella	2001	18	Confirmed	Confirmed	2		.	.	.	.	.	.	.	.	.	.	.	.	.	X	X	.	.
Bacterial	Shigella	2001	9	Confirmed	Confirmed	2		.	.	.	.	X	.	.	.	.	.	.	.	.	.	X	.	.
Bacterial	Shigella	2002	5	Confirmed	Suspected	3		.	.	.	.	.	.	.	.	.	.	.	X	.	.	X	.	X
Bacterial	Shigella	2002	14	Confirmed	Suspected	1		.	.	.	.	.	.	.	.	.	.	.	.	.	.	.	.	X
Bacterial	Shigella	2003	56	Confirmed	Suspected	1		.	.	.	.	.	.	.	.	.	.	.	X	.	.	.	.	.
Bacterial	Shigella	2003	6	Confirmed	Suspected	1		.	.	.	.	.	.	.	.	.	.	.	.	.	X	.	.	.
Bacterial	Shigella	2003	48	Confirmed	Suspected	5		.	.	.	X	.	X	.	.	.	X	.	.	.	X	X	.	.
Bacterial	Shigella	2003	43	Confirmed	Suspected	3		.	.	.	X	X	.	.	.	.	X	.	.	.	.	.	.	.
Bacterial	Shigella	2004	12	Suspected	Confirmed	4		.	.	.	.	.	.	.	.	.	.	.	X	.	X	X	.	X
Bacterial	Shigella	2004	77	Confirmed	Suspected	3		.	.	.	X	X	.	.	.	.	.	X	.	.	.	.	.	.
Bacterial	Shigella	2004	32	Suspected	Confirmed	8		.	.	.	X	.	X	X	X	X	X	.	.	.	X	.	.	X
Bacterial	Shigella	2004	7	Confirmed	Suspected	1		.	.	.	X	.	.	.	.	.	.	.	.	.	.	.	.	.
Bacterial	Shigella	2004	6	Confirmed	Suspected	5		.	.	.	.	X	.	.	.	.	X	X	.	.	X	X	.	.
Bacterial	Shigella	2005	3	Suspected	Suspected	2		.	.	.	.	.	.	.	X	.	X	.	.	.	.	.	.	.
Bacterial	Shigella	2005	49	Confirmed	Confirmed	1		.	.	.	.	.	X	.	.	.	.	.	.	.	.	.	.	.
Bacterial	Shigella	2005	100	Confirmed	Confirmed	5		.	.	.	.	.	.	.	.	X	X	X	.	.	X	X	.	.
Bacterial	Shigella	2006	35	Confirmed	Confirmed	3		.	.	.	.	X	.	.	.	.	.	.	.	.	X	.	.	X
Bacterial	Shigella	2005	2	Suspected	Suspected	11		.	.	.	X	X	X	X	X	X	X	X	.	.	X	X	.	X
Bacterial	Shigella	2005	2	Suspected	Suspected	1		.	.	.	X	.	.	.	.	.	.	.	.	.	.	.	.	.
Bacterial	Shigella	2006	29	Confirmed	Confirmed	1		.	.	.	.	.	X	.	.	.	.	.	.	.	.	.	.	.
Bacterial	Shigella	2006	8	Confirmed	Confirmed	1		X	.	.	.	.	.	.	.	.	.	.	.	.	.	.	.	.
Bacterial	Shigella	2006	9	Confirmed	Suspected	9		.	.	.	X	X	.	.	.	.	.	X	X	X	X	X	X	X
Bacterial	Shigella	2006	11	Confirmed	Confirmed	1		.	.	.	.	.	.	.	.	.	X	.	.	.	.	.	.	.
Bacterial	Shigella	2007	16	Confirmed	Confirmed	1		.	.	.	.	.	.	.	.	X	.	.	.	.	.	.	.	.
Bacterial	Shigella	2007	72	Confirmed	Confirmed	1		.	.	.	.	.	.	.	.	.	.	.	.	.	X	.	.	.
Bacterial	Shigella	2007	44	Confirmed	Confirmed	1		.	.	.	.	.	.	.	.	.	.	.	.	.	X	.	.	.
[truncated: 2,592 more rows]
